# Supplementary material for: Evolution of rumen and oral microbiota in calves is influenced by age and time of weaning
Source: Anim Microbiome. 2021 Apr 21;3:31. doi: 10.1186/s42523-021-00095-3 (PMC8059317; doi:10.1186/s42523-021-00095-3)
Supplement: Supplementary file 2 — Additional file 2 : Table S1. Average relative abundance of RS bacterial taxa in samples of different age group calves. Table S2. Core RS bacterial OTUs in R and BS samples of different age group calves. Table S3. ANOSIM analysis between weaning groups. Table S4. Average relative abundances of RS bacterial taxa in BS samples of different weaning groups. Table S5. Average relative abundance of OS bacterial taxa in BS samples of different age group calves. Table S6. Average relative abundances of OS bacterial taxa in BS samples of different weaning groups. Table S7. Correlation matrix between bacterial alpha-diversity indices of earlyC and lateC groups and their body growth parameters. Table S8.1. Rare taxa OTUs in BS and R samples. Table S8.1. Mean, median and standard deviations of rare genus-level taxa in BS and R samples. Table S9. Mantel test statistics showing correlation between Bray-Curtis dissimilarity matrices of d140R samples and day 140 RS portion of the BS samples. [file 42523_2021_95_MOESM2_ESM.xlsx]

## Sheet: Table S1
Table S1 Average relative abundance of RS bacterial taxa in samples of different age group calves.
1Taxon	buccal swab					rumen		3Pairwise comparisons
	d42BS	d70BS	d98BS	d112BS	d140BS	d140R	2p-value	d42BS vs. d70BS	d42BS vs. d98BS	d42BS vs. d112BS	d42BS vs. d140BS	d42BS vs. d140R	d70BS vs. d98BS	d70BS vs. d112BS	d70BS vs. d140BS	d70BS vs. d140R	d98BS vs. d112BS	d98BS vs. d140BS	d98BS vs. d140R	d112BS vs. d140BS	d112BS vs. d140R	d140BS vs. d140R
Phyla
Actinobacteria	9.56	10.94	8.71	5.11	3.86	3.5	< 0.001	0.69498	0.475239	0.00679603	0.00310587	0.00149867	0.649893	0.00396006	0.00132747	0.000649387	0.00363815	0.0013107	0.000607829	0.701005	0.518769	0.733584
Bacteria	2.67	3.65	3.71	2.4	2.92	5.78	< 0.001	0.978067	0.991403	1	0.940083	0.00623859	0.949626	0.932935	0.77993	0.000127777	0.847701	0.983339	2.10218e-05	0.583151	2.83097e-06	0.000310473
Bacteroidetes	54.77	45.77	53.09	57.57	59.24	45.57	< 0.001	0.175179	0.877	0.594374	0.500984	0.0530542	0.0723476	0.00470684	0.00197227	0.60646	0.297221	0.176535	0.00259867	0.73986	1.72772e-05	5.89825e-06
Candidatus Saccharibacteria	0.07	0.97	0.73	0.59	1.02	1.99	< 0.001	0.0358745	0.0411	0.0295977	0.0005778	1.24033e-07	0.737814	0.960686	0.13157	7.20448e-05	0.773917	0.0269076	7.22039e-08	0.0610738	7.81372e-07	0.00418059
Elusimicrobia	< 0.01	< 0.01	< 0.01	< 0.01	0.02	0.07	< 0.001	1	0.734143	0.912872	0.432118	0.00034095	0.7135	0.93106	0.251576	1.88806e-06	0.779529	0.489855	6.43617e-07	0.278875	6.83622e-08	0.000111685
Fibrobacteres	0.01	0.38	0.61	0.93	1.52	0.69	0.01908	0.13293	0.0942417	0.0341798	0.0111005	0.129446	0.809766	0.50425	0.201969	0.99763	0.531902	0.181069	0.806589	0.527761	0.394482	0.121725
Firmicutes	31.38	31.27	27.92	28.82	25.35	35.43	< 0.001	0.924945	0.347258	0.431324	0.170831	0.310853	0.32483	0.378211	0.0699077	0.152183	0.745229	0.328125	0.000524169	0.235204	0.00201302	4.57249e-06
Proteobacteria	1.51	6.37	4.71	3.35	4.88	4.08	0.01477	0.0836358	0.0752115	0.104246	0.00503795	0.0821472	0.969032	1	0.192265	0.988216	0.98766	0.132553	0.92331	0.0709159	0.89754	0.164746
SR1	0.04	0.63	0.5	1.22	1.18	2.79	< 0.001	0.207732	0.188498	0.000749879	0.00059966	3.38546e-09	0.971074	0.00869081	0.00557862	4.46698e-09	0.00124131	0.000766649	3.22444e-13	0.87265	0.000116836	0.000318366
Tenericutes	< 0.01	0.01	0.01	0.01	0.01	0.1	< 0.001	0.783035	0.844669	0.781598	0.776255	0.00134373	0.772525	0.726693	0.964013	0.00206809	0.938657	0.857553	2.05425e-05	0.893438	2.46106e-05	0.000300902
Genera
g_Bifidobacterium	2.46	6.77	5.26	3.81	3.29	2.8	0.03024	0.672454	0.155432	0.767232	0.774348	0.886402	0.587991	0.690412	0.587962	0.480583	0.10173	0.0848907	0.0322216	0.869912	0.723802	0.814085
g_Olsenella	6.67	4.1	3.35	1.19	0.55	0.59	< 0.001	0.186099	0.0279429	1.35841e-05	4.51895e-07	1.31071e-06	0.329621	0.000214112	1.02584e-06	4.8327e-06	0.000859808	1.32204e-06	9.16714e-06	0.13651	0.319873	0.550426
g_Pseudoscardovia	0.44	0.08	0.1	0.11	0.01	0.12	< 0.001	0.596863	0.909626	0.569496	0.22444	0.993353	0.605038	0.928419	0.560321	0.612066	0.567473	0.0398953	0.871058	0.224129	0.562609	0.0396716
f_Prevotellaceae	28.34	14.86	14.99	15.84	15.74	8.07	< 0.001	0.0107755	0.00545154	0.0467509	0.0187681	2.25606e-06	0.942743	0.358908	0.586609	0.0102044	0.219662	0.517387	0.00222167	0.624284	8.97943e-06	0.000148036
p_Bacteroidetes	7.62	9.74	12.37	16.56	19.42	23.79	< 0.001	0.472672	0.13819	0.0175232	0.000524844	4.48848e-06	0.332871	0.0286951	0.000383649	8.36449e-07	0.11649	0.000964132	4.56394e-07	0.100776	0.000612274	0.106094
o_Bacteroidales	8.04	14.19	14.2	15.3	14.84	6.28	< 0.001	0.0432303	0.0200485	0.00194688	0.0108918	0.707142	0.878152	0.327943	0.702951	0.000209362	0.31396	0.708742	1.42533e-06	0.537092	2.37077e-09	3.69551e-07
g_Prevotella	10.58	6.48	10.88	9.08	8.38	6.73	0.3993	0.892531	0.875893	0.930397	0.90307	0.736038	0.805042	0.666526	0.945472	0.92256	0.634421	0.92856	0.682427	0.978866	1	0.725962
c_Bacteroidia	0.19	0.49	0.66	0.8	0.87	0.7	0.02894	0.589948	0.1973	0.236325	0.0659355	0.182753	0.302617	0.263849	0.0516132	0.184753	0.860766	0.236672	0.685295	0.219612	0.777559	0.290447
c_Saccharibacteria genera incertae sedis	0.07	0.97	0.71	0.56	0.96	1.92	< 0.001	0.0382995	0.0452898	0.0326493	0.0010773	2.33017e-07	0.728884	0.901447	0.208357	0.000152205	0.715318	0.0402821	1.3857e-07	0.0957264	1.44472e-06	0.00310508
p_candidatus Saccharibacteria	0.01	0.01	0.02	0.03	0.05	0.07	0.008331	1	0.539738	0.660616	0.102836	0.107205	0.381328	0.55763	0.0597113	0.0742202	0.753253	0.0984943	0.173212	0.0661071	0.102989	0.71745
o_Elusimicrobiales	< 0.01	< 0.01	0.01	< 0.01	0.02	0.07	< 0.001	1	0.734143	0.912872	0.432118	0.00034095	0.7135	0.93106	0.251576	1.88806e-06	0.779529	0.489855	6.43617e-07	0.278875	6.83622e-08	0.000111685
g_Fibrobacter	0.01	0.38	0.61	0.93	1.52	0.69	0.01908	0.13293	0.0942417	0.0341798	0.0111005	0.129446	0.809766	0.50425	0.201969	0.99763	0.531902	0.181069	0.806589	0.527761	0.394482	0.121725
f_Lachnospiraceae	15.64	13.33	10.37	10.29	6.29	8.63	< 0.001	0.523426	0.0401274	0.0848784	9.87762e-05	0.0183268	0.0770901	0.185819	5.47651e-05	0.0244833	0.588187	0.00366894	0.515415	0.000750919	0.268278	0.0216434
o_Clostridiales	7.99	7.12	8.53	9.35	10.29	13.46	< 0.001	0.90115	0.49547	0.223815	0.164867	0.000287458	0.305001	0.0830847	0.0405817	1.09189e-06	0.368302	0.238014	2.44579e-06	0.718475	0.000321377	0.00131363
f_Ruminococcaceae	1.34	3.06	2.99	2.65	2.96	6.53	< 0.001	0.139011	0.0677077	0.124376	0.0551331	1.02087e-06	0.84695	0.951381	0.800893	2.66081e-05	0.783805	0.857375	2.4147e-06	0.702379	6.96018e-07	1.17608e-05
p_Firmicutes	3.18	3.65	2.42	2.36	1.86	2.22	0.04941	0.859261	0.259335	0.352072	0.0837026	0.27629	0.269333	0.298543	0.0908242	0.276525	0.932141	0.363991	0.966519	0.310597	0.899101	0.292587
g_Succiniclasticum	1.24	1.06	0.86	1.97	1.79	1.42	< 0.001	0.908029	0.924256	0.180841	0.196849	0.168131	0.929221	0.01338	0.0139815	0.0165703	0.011121	0.0120653	0.0173338	0.948768	0.889957	0.971504
f_Erysipelotrichaceae	1.42	1.4	1.43	0.44	0.35	0.52	0.001654	0.80324	0.909857	0.399012	0.152526	0.106258	0.679992	0.415713	0.14193	0.0762542	0.117932	0.0176527	0.0029397	0.43632	0.201221	0.647954
g_Butyrivibrio	0.36	0.89	0.61	1.04	1.03	1.34	< 0.001	0.220566	0.450392	0.0495952	0.0616556	0.00489699	0.383175	0.419	0.380121	0.0495102	0.0471883	0.0554297	0.000399101	0.827658	0.136826	0.201837
c_Clostridia	0.13	0.58	0.51	0.28	0.4	0.57	0.01392	0.254044	0.19903	0.397803	0.230817	0.0413104	0.646554	0.649069	0.860683	0.180651	0.254981	0.61542	0.281757	0.500713	0.0209273	0.155926
g_Pseudobutyrivibrio	0.06	0.15	0.17	0.39	0.28	0.47	< 0.001	0.397581	0.403027	0.00639204	0.0788058	0.000887114	0.95703	0.012789	0.224051	0.000788919	0.00234638	0.132149	3.85847e-05	0.162022	0.282338	0.0116634
g_Ruminococcus	< 0.01	0.04	0.04	0.03	0.11	0.28	< 0.001	0.631377	0.60011	0.732867	0.342339	0.00216146	0.879584	0.622593	0.661364	0.00192932	0.585561	0.630617	0.000345498	0.290257	1.02728e-05	0.0028066
c_Gammaproteobacteria	1.38	5.39	2.04	1.79	1.46	0.21	0.1165	0.46857	0.414894	0.627977	0.490377	0.961894	0.98705	0.851815	1	0.332572	0.689299	0.974813	0.199476	0.90179	0.389951	0.24435
p_Proteobacteria	0.1	0.6	2.25	1.12	0.93	3.23	< 0.001	0.179623	0.0525699	0.0439165	0.00485723	0.00202826	0.541685	0.468023	0.0503966	0.0217042	0.835395	0.083648	0.0340649	0.124288	0.053286	0.602122
g_Ruminobacter	< 0.01	0.17	0.19	0.11	1.88	0.29	0.0009234	0.547969	0.491685	0.471594	0.00699882	0.260314	0.88007	0.915494	0.0172692	0.667533	0.792743	0.00306054	0.496489	0.00518083	0.726108	0.0198115
c_Alphaproteobacteria	0.04	0.21	0.23	0.32	0.61	0.34	0.01685	0.414583	0.33088	0.373841	0.0606862	0.104802	0.828665	0.707923	0.0862182	0.315603	0.774881	0.0629998	0.331095	0.0890422	0.399467	0.347116
c_SR1 genera incertae sedis	0.04	0.63	0.5	1.22	1.18	2.79	< 0.001	0.207732	0.188498	0.000749879	0.00059966	3.38546e-09	0.971074	0.00869081	0.00557862	4.46698e-09	0.00124131	0.000766649	3.22444e-13	0.87265	0.000116836	0.000318366
g_Anaeroplasma	< 0.01	0.01	0.01	0.01	0.01	0.1	< 0.001	0.783035	0.844669	0.781598	0.776255	0.00134373	0.772525	0.726693	0.964013	0.00206809	0.938657	0.857553	2.05425e-05	0.893438	2.46106e-05	0.000300902
1Phylum and their corresponding genus-level taxa are indicated
2P-values were obtained doing Kruskal-Wallis test and p ≤ 0.05 indicates bacterial taxa that were significantly different between the samples
3Pairwise comparisons were done using Dunn’s test and p ≤ 0.05 indicates significant effect of age on RS bacterial community composition

## Sheet: Table S2
Table S2 Core RS bacterial OTUs in R and BS samples of different age group calves.
1Taxon		Count of OTUs
Actinobacteria		19
	g_Bifidobacterium	8
	g_Olsenella	9
	g_Pseudoscardovia	2
Bacteroidetes		331
	g_Prevotella	57
	f_Prevotellaceae	91
	o_Bacteroidales	78
	c_Bacteroidia	9
	p_Bacteroidetes	96
candidatus Saccharibacteria		14
	c_Saccharibacteria genera incertae sedis	14
Fibrobacteres		9
	g_Fibrobacter	9
Firmicutes		196
	g_Butyrivibrio	11
	g_Pseudobutyrivibrio	2
	g_Ruminococcus	2
	g_Succiniclasticum	7
	f_Lachnospiraceae	64
	f_Ruminococcaceae	19
	f_Erysipelotrichaceae	7
	o_Clostridiales	68
	c_Clostridia	3
	p_Firmicutes	13
Proteobacteria		10
	g_Ruminobacter	2
	c_Gammaproteobacteria	3
	c_Alphaproteobacteria	1
	p_Proteobacteria	4
SR1		7
	c_SR1 genera incertae sedis	7
Tenericutes		2
	g_Anaeroplasma	2
unclassified Bacteria		26
1Phylum and their corresponding genus-level taxa are indicated

## Sheet: Table S3
Table S3 ANOSIM analysis between weaning groups.
1Weaning groups	d42BS		d70BS		d98BS		d112BS		d140BS
	R	P	R	P	R	P	R	P	R	P
RS-earlyC vs lateC	0.224	0.064	0.345	0.001	0.189	0.001	0.134	0.005	0.114	0.027
OS-earlyC vs lateC	0.062	0.373	0.282	0.001	0.189	0.001	0.039	0.102	-0.014	0.564
1RS (rumen-specific) early-weaned and late-weaned calves
1OS (oral-specific) early-weaned and late-weaned calves

## Sheet: Table S4
Table S4 Average relative abundances of RS bacterial taxa in BS samples of different weaning groups of calves.
1Taxon	2earlyC					3lateC						5earlyC vs. lateC					5earlyC vs. earlyC										5lateC vs. lateC
	d42BS	d70BS	d98BS	d112BS	d140BS	d42BS	d70BS	d98BS	d112BS	d140BS	4P-value	d42BS	d70BS	d98BS	d112BS	d140BS	d42BS vs. d70BS	d42BS vs. d98BS	d42BS vs. d112BS	d42BS vs. d140BS	d70BS vs. d98BS	d70BS vs. d112BS	d70BS vs. d140BS	d98BS vs. d112BS	d98BS vs. d140BS	d112BS vs. d140BS	d42BS vs. d70BS	d42BS vs. d98BS	d42BS vs. d112BS	d42BS vs. d140BS	d70BS vs. d98BS	d70BS vs. d112BS	d70BS vs. d140BS	d98BS vs. d112BS	d98BS vs. d140BS	d112BS vs. d140BS
Phyla
Actinobacteria	9.29	15.32	6.44	5.62	3.05	9.9	6.93	11.42	4.65	4.93	< 0.001	0.913719	0.93109	0.190037	0.194607	0.868805	0.940755	0.427099	0.294392	0.0656283	0.35163	0.249922	0.034023	0.870685	0.104472	0.259362	0.857218	0.895396	0.0583273	0.0942893	0.865348	0.0370979	0.0825945	0.00450128	0.0328015	0.767253
Bacteria	3.88	4.65	3.16	2.55	3.38	1.22	2.74	4.37	2.26	2.31	0.3187	0.611126	1	1	0.983207	0.603055	0.569001	0.558845	0.553465	0.977352	1	1	0.580833	0.977223	0.626571	0.756787	0.637007	0.552207	0.583268	0.60604	1	1	0.998601	1	1	0.976945
Bacteroidetes	55.33	42.58	58.04	56.17	62.7	54.1	48.7	47.21	58.85	54.64	0.04622	0.903765	0.835263	0.42125	0.835661	0.492605	0.641324	0.819859	0.872726	0.582932	0.20988	0.327815	0.0825188	0.865444	0.612092	0.55261	0.701028	0.797164	0.853366	0.998176	0.852269	0.337324	0.608872	0.342817	0.664217	0.773122
candidatus Saccharibacteria	0.02	0.44	1.09	0.58	0.98	0.14	1.46	0.31	0.59	1.06	0.003138	0.607953	0.512376	0.615953	0.376334	0.333574	0.0627248	0.0798667	0.0442508	0.00396049	0.694518	1	0.386528	0.605322	0.0817067	0.338108	0.523841	0.519767	0.489448	0.237682	0.998717	0.98128	0.494259	0.979068	0.387255	0.424545
Elusimicrobia	< 0.01	< 0.01	0.01	< 0.01	0.03	< 0.01	< 0.01	< 0.01	< 0.01	0.02	0.2051	1	1	0.681548	0.992166	0.934685	1	0.717162	1	0.703728	0.576623	1	0.613501	0.584184	0.948963	0.430709	1	1	1	0.797571	1	1	0.672148	1	0.725209	0.77089
Fibrobacteres	< 0.01	0.71	0.71	1.35	2.03	< 0.01	0.08	0.49	0.55	0.85	0.04061	1	0.448003	0.292209	0.644042	0.790217	0.227282	0.213214	0.283756	0.341157	0.967403	0.897124	0.699366	0.877182	0.633009	0.822617	0.603558	0.487642	0.241016	0.18543	0.905762	0.474481	0.291581	0.533353	0.287837	0.69937
Firmicutes	31.14	33.59	26.63	28.88	22.82	31.66	29.15	29.46	28.76	28.72	0.2032	1	0.85406	0.92733	0.970112	0.464615	1	0.771816	0.980294	0.384501	0.488765	0.851054	0.192293	0.880644	0.857125	0.625921	0.951688	0.941935	1	1	0.965496	0.993016	0.985225	0.991813	1	0.98779
Proteobacteria	0.3	2.03	3.1	3.95	3.73	2.96	10.35	6.62	2.8	6.43	0.02632	0.544796	0.561329	0.906904	0.549366	0.722284	0.297876	0.0961939	0.104046	0.0321415	0.707812	0.556554	0.361561	0.763203	0.524774	0.669839	0.482956	0.591301	0.749034	0.228359	0.754272	0.505949	0.556122	0.55044	0.362001	0.103898
SR1	0.05	0.66	0.82	0.89	1.28	0.02	0.6	0.13	1.52	1.04	< 0.001	0.922008	0.188887	0.0553384	0.75604	0.206939	0.134277	0.108175	0.0211155	0.0027339	0.921521	0.453943	0.0993326	0.271365	0.0247464	0.294945	0.835315	0.860075	0.0230659	0.0700512	0.909057	0.0081105	0.0361267	0.00128833	0.0106782	0.602295
Tenericutes	< 0.01	0.01	0.02	0.01	0.01	< 0.01	0.01	< 0.01	0.01	< 0.01	0.8505	1	1	1	1	1	1	1	1	1	0.946993	1	0.969833	0.963296	0.924336	1	0.923736	0.920949	0.932403	1	1	0.966301	0.956284	1	1	0.969881
Genera
g_Bifidobacterium	2.41	11.92	4.63	4.41	2.35	2.51	2.04	6	3.26	4.54	0.01921	0.664593	0.134332	0.803778	0.212053	0.718549	0.161124	0.220594	0.343882	0.715495	0.682989	0.506158	0.203884	0.763183	0.193878	0.356622	0.680109	0.687049	0.697491	1	0.157237	0.998986	0.661413	0.188341	0.405252	0.553295
g_Olsenella	6.85	3.24	1.73	1.02	0.68	6.44	4.88	5.29	1.34	0.39	< 0.001	0.977154	0.417666	0.0175532	0.5953	0.49644	0.203269	0.0194213	0.00493703	0.000574329	0.345669	0.10992	0.0141965	0.450495	0.0718636	0.394981	0.576508	0.511494	0.00335652	0.000457861	0.925204	0.00163425	0.000111556	0.000378954	1.84929e-05	0.311782
g_Pseudoscardovia	0.02	0.16	0.08	0.19	0.02	0.94	< 0.01	0.12	0.05	< 0.01	0.009253	0.153743	0.141079	0.928428	0.326847	0.670599	0.350069	0.366414	0.449203	0.979843	0.837675	0.777665	0.15571	0.90889	0.157039	0.206192	0.152327	0.314205	0.119735	0.150562	0.152805	0.568416	0.95302	0.330603	0.127551	0.434408
f_Prevotellaceae	31.17	12.52	15.54	15.44	17.94	24.94	17.02	14.34	16.2	12.8	0.01236	0.427772	0.409366	0.701559	0.860117	0.135742	0.0119176	0.0223468	0.0562857	0.127458	0.529278	0.378993	0.218183	0.773538	0.39311	0.654188	0.631144	0.349739	0.662635	0.259667	0.505851	0.974838	0.392058	0.393462	0.73371	0.279079
p_Bacteroidetes	10.15	12.63	16.08	16.3	19.21	4.6	7.1	7.94	16.8	19.69	< 0.001	0.456701	0.24724	0.0205737	0.987019	0.765047	0.587605	0.241438	0.237715	0.0351711	0.459771	0.482308	0.0828205	0.956638	0.239314	0.239916	0.625367	0.488533	0.028317	0.0101237	0.813065	0.0270852	0.00510999	0.0286126	0.00388809	0.461729
o_Bacteroidales	6.15	10.97	15.47	14.2	15.2	10.3	17.15	12.69	16.3	14.35	0.08516	0.605273	0.522254	0.565569	0.867176	0.853532	0.543684	0.123118	0.100248	0.0852335	0.513067	0.466265	0.423411	1	0.987435	0.966815	0.478433	0.849965	0.441778	0.579677	0.54894	0.843836	0.841553	0.413852	0.722707	0.592856
g_Prevotella	7.8	6.24	10.03	9.3	9.46	13.91	6.7	11.89	8.87	6.95	0.6851	1	0.892861	0.970097	0.960704	1	0.911587	0.880577	0.947739	0.913756	1	1	1	0.873641	0.920408	0.901539	1	1	0.94958	1	0.857742	0.957288	0.984777	0.92085	0.918037	1
c_Bacteroidia	0.06	0.22	0.91	0.93	0.88	0.35	0.73	0.35	0.68	0.85	0.02175	0.475102	0.525436	0.192172	0.523637	0.780854	0.705807	0.148592	0.124869	0.173179	0.138382	0.195889	0.162099	0.909411	0.738877	0.697307	0.985259	0.789465	0.998078	0.631431	0.667825	0.974959	0.560345	0.649287	0.236745	0.486968
c_Saccharibacteria genera incertae sedis	0.02	0.44	1.07	0.52	0.91	0.14	1.46	0.29	0.59	1.03	0.00925	0.623265	0.502023	0.495577	0.520975	0.437793	0.0803247	0.0753819	0.0812802	0.0100007	0.680825	0.980294	0.504715	0.670953	0.202907	0.411638	0.505426	0.565309	0.533497	0.265297	0.901198	0.982291	0.508372	0.807047	0.390925	0.509113
p_candidatus Saccharibacteria	< 0.01	< 0.01	0.02	0.06	0.07	< 0.01	< 0.01	0.02	< 0.01	0.03	0.006724	1	1	1	0.498821	0.0764382	1	0.823642	0.839654	0.075404	0.825772	0.735121	0.0237295	0.979701	0.0544525	0.125729	1	0.828483	1	0.816201	0.846435	1	0.784725	0.817972	1	0.858738
o_Elusimicrobiales	< 0.01	< 0.01	0.01	< 0.01	0.03	< 0.01	< 0.01	< 0.01	< 0.01	0.02	0.2051	1	1	0.681548	0.992166	0.934685	1	0.717162	1	0.703728	0.576623	1	0.613501	0.584184	0.948963	0.430709	1	1	1	0.797571	1	1	0.672148	1	0.725209	0.77089
g_Fibrobacter	< 0.01	0.71	0.71	1.35	2.03	< 0.01	0.08	0.49	0.55	0.85	0.04061	1	0.448003	0.292209	0.644042	0.790217	0.227282	0.213214	0.283756	0.341157	0.967403	0.897124	0.699366	0.877182	0.633009	0.822617	0.603558	0.487642	0.241016	0.18543	0.905762	0.474481	0.291581	0.287837	0.533353	0.69937
f_Lachnospiraceae	16.93	12.49	8.09	9.08	5.73	14.09	14.11	13.07	11.4	7.05	< 0.001	0.906547	0.906708	0.180568	0.496587	0.565944	0.74402	0.10979	0.197232	0.00796631	0.0979458	0.235389	0.0132507	0.660259	0.130784	0.0461642	0.635036	0.475034	0.462771	0.0373375	0.703953	0.665325	0.0383193	0.920164	0.0417154	0.0428244
o_Clostridiales	5.31	8.87	9.51	9.89	8.99	11.2	5.52	7.36	8.87	12.01	0.02167	0.423813	0.265055	0.463769	0.674863	0.377028	0.389597	0.271668	0.139793	0.260302	0.989327	0.625771	1	0.703506	1	0.639417	0.375673	0.790432	0.991709	0.51821	0.40045	0.132959	0.0247546	0.496717	0.143229	0.395485
f_Ruminococcaceae	< 0.01	0.05	0.06	0.06	0.06	< 0.01	0.04	0.02	< 0.01	0.18	0.001185	0.401716	0.0920041	0.0967144	0.0600328	0.794073	0.189586	0.192894	0.150364	0.39607	0.895748	0.986967	0.474589	0.891023	0.477806	0.400532	0.406453	0.209744	0.357159	0.0665428	0.71652	0.963183	0.155432	0.735495	0.219119	0.0923149
p_Firmicutes	4.09	2.76	1.84	2.11	1.39	2.09	4.46	3.11	2.59	2.49	0.004707	0.442118	0.701175	0.125483	0.456206	0.212263	0.442068	0.0954413	0.11309	0.0296863	0.455075	0.437763	0.146437	0.891595	0.516755	0.429314	0.644391	0.620474	0.852179	0.94513	0.930582	0.658641	0.427066	0.610497	0.457403	0.703378
g_Succiniclasticum	1.89	1.59	1.08	2.1	1.89	0.45	0.57	0.59	1.86	1.65	0.005164	0.368796	0.652506	0.26655	0.746834	0.555658	0.706795	0.7992	0.725986	0.741404	0.790302	0.289995	0.292983	0.30566	0.303871	0.971037	0.852416	0.871692	0.23933	0.3119	0.93867	0.14941	0.294588	0.0835517	0.160314	0.775777
f_Erysipelotrichaceae	0.86	1.63	0.75	0.53	0.4	2.11	1.2	2.24	0.37	0.28	0.03029	0.72131	0.562174	0.511861	0.612083	0.475621	0.742521	0.953286	0.932079	0.8289	0.756227	0.61096	0.465048	0.812994	0.632895	0.823295	0.601855	0.921775	0.495745	0.221751	0.466892	0.824002	0.438352	0.130684	0.0156684	0.577134
g_Butyrivibrio	0.08	1.18	0.92	1.08	1.06	0.71	0.62	0.24	1	0.98	0.001054	0.268311	0.431408	0.0240515	0.928046	0.567407	0.0574988	0.0507928	0.0520849	0.0165188	0.94004	0.932927	0.944121	0.950816	0.645529	0.772409	0.858181	0.28567	0.925309	0.96576	0.429658	0.342298	0.597549	0.0136653	0.0396251	0.916864
c_Clostridia	0.24	1.17	0.62	0.27	0.4	0.01	0.03	0.39	0.29	0.39	0.001757	0.411561	0.00671202	0.0959483	0.940116	0.972663	0.137618	0.270216	0.948934	0.751343	0.522807	0.0775288	0.134898	0.14258	0.281198	0.751445	0.951538	0.324695	0.288072	0.176785	0.29411	0.236346	0.122716	0.935143	0.579025	0.653515
g_Pseudobutyrivibrio	< 0.01	0.17	0.22	0.34	0.31	0.15	0.12	0.1	0.43	0.25	0.001514	0.350521	0.442698	0.117402	0.917132	0.932817	0.171585	0.111944	0.0228633	0.085144	0.948813	0.425941	0.897779	0.377108	0.919144	0.442003	0.64672	0.442813	0.434791	0.900143	0.89853	0.0576728	0.348193	0.0104847	0.108182	0.396743
g_Ruminococcus	< 0.01	0.05	0.06	0.06	0.06	< 0.01	0.04	0.02	< 0.01	0.18	0.2392	0.825724	0.612191	0.751603	0.680937	0.747178	0.768264	0.606623	0.725005	0.719103	0.874809	0.842394	0.76003	0.852075	0.840483	0.902061	0.846426	0.95699	0.837947	0.73342	0.857042	0.858394	0.607006	0.728959	0.648438	0.428369
c_Gammaproteobacteria	0.28	0.46	1.83	1.76	1.42	2.69	9.9	2.29	1.81	1.51	0.6604	1	1	0.955355	1	0.952494	0.962186	1	0.998919	0.999558	1	0.973656	0.924391	1	0.933366	0.945494	0.935021	0.936573	0.942731	0.988198	0.982576	1	0.956209	1	0.954528	1
p_Proteobacteria	0.01	0.91	0.65	1.8	0.89	0.2	0.32	4.14	0.5	0.99	0.01638	0.586685	0.797167	0.816007	0.285839	0.788446	0.244534	0.216329	0.0630056	0.0420659	0.770594	0.473091	0.34338	0.586657	0.418107	0.805698	0.774273	0.567203	0.670111	0.213493	0.680286	0.817642	0.204066	0.786582	0.253794	0.179227
g_Ruminobacter	< 0.01	0.35	0.34	0.06	0.71	< 0.01	0.01	< 0.01	0.16	3.43	0.003444	1	0.503003	0.432505	0.623754	0.982954	0.508814	0.505991	0.5193	0.0963952	0.955594	0.926739	0.432818	0.980436	0.167124	0.196789	0.906	0.911625	0.726733	0.111952	0.952958	0.913658	0.0744694	0.707615	0.026966	0.086824
c_Alphaproteobacteria	0.01	0.31	0.28	0.32	0.71	0.07	0.12	0.18	0.32	0.49	0.07514	0.757204	0.960655	0.814661	0.445059	0.970137	0.586832	0.447364	0.330792	0.395639	1	0.687723	0.424119	0.735633	0.382557	0.608777	1	1	0.941406	0.443915	0.942976	0.979511	0.423402	0.980711	0.366631	0.311928
c_SR1 genera incertae sedis	0.05	0.66	0.82	0.89	1.28	0.02	0.6	0.13	1.52	1.04	< 0.001	0.922008	0.188887	0.0553384	0.75604	0.206939	0.134277	0.108175	0.0211155	0.0027339	0.921521	0.453943	0.0993326	0.271365	0.0247464	0.294945	0.835315	0.860075	0.0230659	0.0700512	0.909057	0.0081105	0.0361267	0.00128833	0.0106782	0.602295
g_Anaeroplasma	< 0.01	0.01	0.02	0.01	0.01	< 0.01	0.01	< 0.01	0.01	< 0.01	0.8505	1	1	1	1	1	1	1	1	1	0.946993	1	0.969833	0.963296	0.924336	1	0.923736	0.920949	0.932403	1	1	0.966301	0.956284	1	1	0.969881
1Phylum and their corresponding genus-level taxa are indicated
2earlyC group was weaned at 7 weeks of age (days 28–42)
3lateC group was weaned at 17 weeks of age (days 98–112)
4P-values were obtained using Kruskal-Wallis test and p ≤ 0.05 indicates bacterial taxa that were significantly different between the samples
5Pairwise comparisons were done using Dunn’s test and p ≤ 0.05 indicates significant effect of weaning period on RS bacterial community composition

## Sheet: Table S5
Table S5 Average relative abundance of OS bacterial taxa in BS samples of different age group calves.
							3Pairwise comparisons
1Taxon	d42BS	d70BS	d98BS	d112BS	d140BS	2P-value	d42BS vs. d70BS	d42BS vs. d98BS	d42BS vs. d112BS	d42BS vs. d140BS	d70BS vs. d98BS	d70BS vs. d112BS	d70BS vs. d140BS	d98BS vs. d112BS	d98BS vs. d140BS	d112BS vs. d140BS
Phyla
Bacteroidetes	27.295	21.06	16.9265	11.0576	15.1953	0.03785	0.438938	0.344191	0.152344	0.175612	0.588707	0.107667	0.34092	0.107239	0.383628	0.409401
Fusobacteria	1.77	3.34	3.14	0.72	0.96	0.01398	0.476805	0.956089	0.474535	0.5348	0.241033	0.00924292	0.0487544	0.134826	0.399529	0.50942
Proteobacteria	19.29	38.42	44.48	47.06	46.97	0.04794	0.164411	0.0327486	0.0478007	0.0266055	0.417968	0.373441	0.406644	0.895523	0.959547	0.970609
Tenericutes	< 0.01	0.09	0.5	0.27	0.06	0.0006026	0.170116	0.00332544	0.0819489	0.205337	0.0381	0.704035	0.695073	0.0412843	0.00611872	0.392654
Verrucomicrobia	0.07	0.13	0.02	0.01	0.01	0.01475	0.43933	0.085467	0.103242	0.0339167	0.107851	0.116324	0.0658403	0.906061	0.375355	0.417607
Genera
f_Flavobacteriaceae	10.01	8.51	3.13	2.12	4.59	0.0008014	0.1686	0.0109338	0.00310157	0.0412725	0.066813	0.0109076	0.289706	0.29203	0.324357	0.0603591
f_Porphyromonadaceae	3.21	5.67	4.76	2.17	3.12	0.00954	0.639771	0.824904	0.432703	0.288248	0.351147	0.0492134	0.0116657	0.280315	0.0705786	0.425947
g_Acinetobacter	1.9	3.76	2.61	3.61	3.59	0.008308	0.35513	0.39157	0.183063	0.033399	0.731045	0.534331	0.0827071	0.348542	0.0188267	0.182711
g_Burkholderia	0.32	0.45	2.08	2.96	1.08	0.000828	0.659198	0.0408413	0.014191	0.0428704	0.0253258	0.00272414	0.0309522	0.258993	0.91971	0.274598
f_Burkholderiaceae	0.12	0.38	1.68	2.65	1.79	0.001092	0.558166	0.0128577	0.0120001	0.00992044	0.015253	0.0257265	0.0151884	0.765385	0.718165	0.965762
g_Rhizobium	0.19	1.27	1.77	1.53	1.46	0.06385	0.0469071	0.0380074	0.0275936	0.0367711	0.978499	0.824769	0.869305	0.881238	0.916792	0.904191
g_Corynebacterium	3.95	2.64	0.9	0.62	1.39	0.003487	0.274496	0.0178756	0.0158042	0.0465001	0.049079	0.0254379	0.186704	0.508747	0.478224	0.233526
f_Leptotrichiaceae	1.22	2.25	2.4	0.25	0.21	0.001963	0.86595	0.81241	0.131126	0.0718416	0.904163	0.0874357	0.0395493	0.0330289	0.00826604	0.644706
g_Bacteroides	6.12	1.08	1.2	0.76	0.42	0.0006382	0.163613	0.0771548	0.017345	0.00470268	0.563858	0.0918768	0.0142444	0.118499	0.0139265	0.346535
g_Actinomyces	6.21	1.27	1.16	0.64	0.32	< 0.001	0.130626	0.00180971	0.00067878	0.000499858	0.0191793	0.00233507	0.00307773	0.379103	0.427564	0.882463
g_Arthrobacter	0.09	0.53	0.9	1.4	1.31	0.001909	0.190559	0.0406978	0.00786357	0.00967088	0.247549	0.0356219	0.0332374	0.190694	0.153594	0.799912
g_Chryseobacterium	0.08125	1.08458	0.957708	0.923659	1.27375	0.04782	0.117743	0.232354	0.117676	0.0638785	0.428143	0.72115	0.49493	0.538508	0.165317	0.323077
o_Rhizobiales	0.05	0.61	0.85	0.75	0.94	0.01181	0.0371241	0.0192337	0.0131275	0.00449318	0.811241	0.640696	0.263137	0.677295	0.308705	0.538598
g_Aerococcus	< 0.01	0.57	0.5	0.98	1.1	0.03021	0.252079	0.124197	0.120594	0.0374758	0.569745	0.332722	0.125441	0.565716	0.16272	0.369668
g_Variovorax	0.06	0.64	0.83	0.79	0.71	0.04318	0.0264325	0.0249413	0.0163279	0.0265684	0.984733	0.92949	0.946342	0.786549	0.801915	0.903872
g_Sharpea	1.01	2.74	0.61	0.12	0.11	0.04216	0.830638	0.705902	0.683088	0.735952	0.737471	0.708732	0.0720198	0.696754	0.045032	0.134188
g_Clavibacter	0.04	0.43	0.48	0.55	1.01	0.03503	0.0332926	0.025045	0.0139208	0.0183176	0.966969	0.71442	0.744673	0.750496	0.769532	0.909403
g_Selenomonas	6.83	0.11	0.47	0.38	0.01	< 0.001	0.114748	0.00642318	0.0026118	0.00134902	0.0998477	0.029455	0.00766882	0.513096	0.211846	0.535713
o_Lactobacillales	0.485	1.22	0.789375	0.263902	0.2005	0.03442	0.356749	0.478047	0.956067	0.86396	0.71028	0.132991	0.107229	0.174759	0.0795551	0.794933
g_Dialister	1.225	1.15833	0.058125	0.956585	0.004	0.02406	0.531838	0.156424	0.12814	0.0577979	0.150884	0.161757	0.0763544	0.839454	0.382177	0.339723
o_Actinomycetales	0.05	0.28	0.33	0.43	0.46	0.03092	0.234771	0.121977	0.102718	0.034583	0.478406	0.360765	0.0991485	0.648215	0.237178	0.357522
g_Gemella	0.29	0.53	0.28	0.03	0.6	< 0.001	0.165157	0.0217522	0.0030258	0.00314572	0.169314	0.00784148	0.0150239	0.0769781	0.143677	0.744509
g_Acidaminococcus	4.08	0.15	0.07	0.35	< 0.01	< 0.001	0.00916457	5.8246e-05	7.77175e-06	2.1795e-06	0.0763926	0.0108334	0.002483	0.342488	0.107739	0.497833
f_Rhodobacteraceae	0.05	0.21	0.26	0.21	0.53	0.001656	0.273518	0.230664	0.22113	0.0137378	0.8963	0.931739	0.015606	0.90103	0.00827443	0.0169427
o_Selenomonadales	0.98	0.2	0.2	0.37	< 0.01	< 0.001	0.119382	0.0212885	0.00805448	0.00078591	0.313301	0.11624	0.00718633	0.353913	0.0241788	0.13551
g_Roseburia	3.34	0.04	0.12	0.01	< 0.01	< 0.001	0.00102078	0.000883067	8.90687e-05	6.55036e-06	0.841023	0.446718	0.101876	0.302606	0.0253581	0.284538
f_Veillonellaceae	1.66	0.19	0.04	0.19	0.01	0.02793	0.123233	0.100237	0.0754308	0.0234076	0.827279	0.660895	0.242225	0.460594	0.147735	0.402294
g_Anaerostipes	1.12	0.07	0.06	0.01	< 0.01	< 0.001	0.00109043	6.61773e-05	4.45654e-07	1.01978e-07	0.487881	0.0201157	0.00489151	0.0495218	0.00990927	0.49596
g_Blautia	0.73	0.18	0.03	0.02	< 0.01	0.001807	0.325601	0.0414577	0.0199033	0.0123204	0.128555	0.0472828	0.0107802	0.398858	0.142357	0.439428
g_Ruminococcus 2	0.55	0.11	0.03	0.02	< 0.01	< 0.001	0.488842	0.000279211	5.32858e-05	1.79459e-05	1.7991e-05	1.78962e-06	2.10897e-07	0.476321	0.184799	0.533407
1Phylum and their corresponding genus-level taxa that showed significant differences between samples are indicated
2P-values were obtained doing Kruskal-Wallis test and p ≤ 0.05 indicates bacterial taxa that were significantly different between the samples
3Pairwise comparisons were done using Dunn’s test and p ≤ 0.05 indicates significant effect of age on OS bacterial community composition

## Sheet: Table S6
Table S6 Average relative abundances of OS bacterial taxa in BS samples of different weaning groups of calves.
1Taxon	2earlyC					3lateC						5earlyC vs. lateC					5earlyC vs. earlyC										5lateC vs. lateC
	d42BS	d70BS	d98BS	d112BS	d140BS	d42BS	d70BS	d98BS	d112BS	d140BS	4P-value	d42BS	d70BS	d98BS	d112BS	d140BS	d42BS vs. d70BS	d42BS vs. d98BS	d42BS vs. d112BS	d42BS vs. d140BS	d70BS vs. d98BS	d70BS vs. d112BS	d70BS vs. d140BS	d98BS vs. d112BS	d98BS vs. d140BS	d112BS vs. d140BS	d42BS vs. d70BS	d42BS vs. d98BS	d42BS vs. d112BS	d42BS vs. d140BS	d70BS vs. d98BS	d70BS vs. d112BS	d70BS vs. d140BS	d98BS vs. d112BS	d98BS vs. d140BS	d112BS vs. d140BS
Phyla
Fusobacteria	1.45	1.74	0.92	0.59	0.7	2.09	4.69	6	0.86	1.35	< 0.001	0.824008	0.159992	0.00240954	0.804256	0.916458	0.876887	0.778275	0.787612	0.988764	0.575922	0.482813	0.78362	0.919319	0.724367	0.672887	0.704888	0.821285	0.665397	0.697535	0.785961	0.0135118	0.0197428	0.0180157	0.0321029	0.944855
Tenericutes	0	0.0981818	0.678148	0.43	0.0554167	0.0025	0.0769231	0.268095	0.093	0.056875	0.001248	0.833818	0.131538	0.702887	0.196183	0.83453	0.12091	0.0887209	0.115111	0.396073	0.815876	0.907839	0.225385	0.680774	0.0819762	0.191616	0.81779	0.0994129	0.616402	0.577082	0.0837181	0.68237	0.571859	0.0706935	0.0905862	0.852579
Verrucomicrobia	0.1225	0.0427273	0.0351852	0.0185714	0	0.0125	0.204615	0.00285714	0	0.014375	0.03423	0.634629	0.837941	0.480081	0.265002	0.702801	1	0.649489	0.769908	0.340224	0.469843	0.653254	0.221424	0.761813	0.312499	0.267387	0.438082	0.29211	0.212838	0.218951	0.323866	0.233908	0.361606	0.756184	0.907673	0.702806
Genera
f_Flavobacteriaceae	9.14	3.09	2.44	2.1	5.7	10.89	13.1	4.01	2.13	2.93	0.001333	0.748946	0.134627	0.171734	0.732577	0.750034	0.151604	0.0336116	0.05129	0.160363	0.589463	0.713738	0.682309	0.84473	0.152329	0.251441	0.904225	0.308794	0.104359	0.242483	0.165878	0.0241759	0.129862	0.151799	0.763807	0.300316
f_Porphyromonadaceae	2.85	1.6	0.99	1.34	3.2	3.56	9.1	9.6	3.05	3	< 0.001	0.757433	0.0230893	0.000831851	0.447359	0.647762	0.75986	0.746505	0.724036	0.617008	0.790834	0.77449	0.671062	0.986146	0.764667	0.726662	0.638488	0.726098	0.716519	0.572569	0.81331	0.0336659	0.00856822	0.0578845	0.0142401	0.72093
g_Acinetobacter	0	3.26091	2.81259	2.29571	3.21417	3.7925	4.18538	2.3519	4.983	4.16437	0.03013	0.412721	0.694681	0.820215	0.604342	0.581913	0.252386	0.3215	0.138303	0.135251	0.837241	0.82836	0.715585	0.465736	0.329888	0.869814	0.858664	0.837721	0.983132	0.377479	0.978937	0.801943	0.11615	0.774585	0.0968947	0.169859
g_Burkholderia	0.04	0.82	2.26	2.21	1.41	0.59	0.14	1.85	3.75	0.6	0.002299	0.451795	0.284467	0.422755	0.63378	0.420866	0.297442	0.0657763	0.0274679	0.0650024	0.43151	0.22181	0.414312	0.617098	0.949111	0.560435	0.606526	0.695762	0.394643	0.730346	0.159032	0.0243558	0.228096	0.389724	0.954013	0.4019
f_Burkholderiaceae	0	0.595455	1.83556	1.8281	2.44375	0.2425	0.191538	1.48429	3.518	0.79875	0.01091	0.558887	0.592519	0.7403	0.73473	0.547015	0.351668	0.0706898	0.0658608	0.0624351	0.33352	0.245189	0.184135	0.806616	0.741341	0.902553	0.903603	0.51889	0.393514	0.527083	0.151766	0.0915096	0.189214	0.787614	0.987233	0.776997
g_Sphingobacterium	5.57	2.34	3.18	1.63	2.11	0.02	0.05	0.98	0.74	0.98	< 0.001	0.0349369	0.00643753	0.198504	0.170206	0.825862	0.617357	0.627529	0.629611	0.289627	1	0.977802	0.502551	0.995981	0.314312	0.359422	0.997797	0.164044	0.206922	0.161475	0.0343796	0.0602341	0.038422	0.815749	0.98717	0.820241
f_Leptotrichiaceae	1.32	0.1	0.33	0.2	0.07	1.11	4.06	5.06	0.3	0.42	< 0.001	0.912347	0.00146828	0.000843017	0.56888	0.529823	0.312138	0.489894	0.418355	0.286051	0.507345	0.75397	0.973273	0.684886	0.465699	0.7103	0.585795	0.553059	0.488894	0.426393	0.970636	0.00908446	0.00546251	0.00319041	0.00223301	0.816958
g_Bacteroides	6.925	0.212727	1.19963	0.33	0.28	5.315	1.81	1.19048	1.215	0.635625	0.004933	0.748293	0.534556	0.232603	0.757149	0.801515	0.439036	0.25344	0.180362	0.121557	0.731301	0.485557	0.319576	0.636191	0.413033	0.741128	0.476566	0.423762	0.119727	0.0822159	0.943334	0.219748	0.0943494	0.173764	0.113436	0.470111
g_Actinomyces	1.09	0.95	1.05	0.95	0.5	11.34	1.54	1.3	0.31	0.06	0.0005142	0.694422	0.410827	0.717863	0.819348	0.407183	0.377672	0.0805213	0.0549355	0.0832586	0.393256	0.277898	0.407124	0.725128	0.931121	0.72161	0.415421	0.0345612	0.0172835	0.0259726	0.0849073	0.0167465	0.0179135	0.407191	0.277533	0.733156
g_Arthrobacter	< 0.01	1	0.98	1.7	1.42	0.17	0.14	0.79	1.09	1.14	0.003477	0.592598	0.137255	0.54192	0.358275	0.72817	0.0948761	0.0906633	0.0260062	0.0296206	0.950706	0.53118	0.590033	0.376976	0.467939	0.852986	0.970588	0.557229	0.348665	0.267719	0.299017	0.119818	0.080347	0.57643	0.383398	0.728512
g_Chryseobacterium	0.025	1.13545	1.41667	1.2781	1.79458	0.1375	1.04154	0.367619	0.5515	0.4925	0.03044	0.686203	0.510497	0.320681	0.357107	0.480605	0.193985	0.30964	0.221986	0.195691	0.646073	0.878537	0.803697	0.677291	0.391816	0.690787	0.640737	0.862201	0.696466	0.527628	0.54478	0.740948	0.727027	0.682609	0.375131	0.545483
g_Acetobacter	0	2.00364	0.32	0.0504762	0.704583	0.01	0.01	0.29619	4.586	0	0.01584	0.744289	0.223274	0.626272	0.537791	0.62396	0.234894	0.290692	0.551303	0.80221	0.779485	0.419342	0.202321	0.511556	0.140869	0.585335	0.787428	0.824857	0.600874	0.618622	0.431104	0.179435	0.847086	0.592846	0.193993	0.0948827
f_Carnobacteriaceae	2.3925	2.04	0.938889	0.752381	0.960417	0.8025	0.324615	0.39	0.2025	0.761875	0.02898	0.954349	0.278317	0.818245	0.0706264	0.939823	0.965659	0.666324	0.833302	0.860585	0.539206	0.661515	0.750558	0.756053	0.629467	0.922258	0.473642	0.569139	0.253905	0.879255	0.867679	0.65344	0.42026	0.427734	0.513199	0.0607938
o_Rhizobiales	0	0.950909	0.85037	0.897143	0.864583	0.1075	0.313077	0.85381	0.603	1.05	0.0176	0.71109	0.182788	0.536397	0.436337	0.855361	0.17835	0.0950572	0.0571796	0.0701445	0.538018	0.764593	0.774378	0.693532	0.698101	0.997594	0.667692	0.352217	0.336954	0.138654	0.537226	0.421555	0.202791	0.867588	0.310014	0.367606
g_Aerococcus	0	1.08545	0.625926	1.45571	1.02167	0	0.136154	0.348571	0.485	1.225	0.02321	1	0.429754	0.275589	0.322553	0.884017	0.335785	0.149585	0.157708	0.182787	0.735039	0.708741	0.689979	0.933159	0.924641	1	0.686325	0.726707	0.452702	0.260612	1	0.68955	0.268501	0.65085	0.723238	0.286651
f_Streptococcaceae	0.2	0.46	0.28	0.55	0.41	3.47	2.23	1.32	0.39	0.38	< 0.001	0.018966	0.0243045	0.00976779	0.544672	0.55033	0.940763	0.581209	0.425826	0.639233	0.54435	0.237553	0.592389	0.555474	0.875615	0.443261	0.574843	0.457903	0.0139319	0.0469532	0.755879	0.00967049	0.0483996	0.00980178	0.0662566	0.600697
g_Variovorax	0.0225	1.02	1.00259	0.994286	0.652917	0.0925	0.309231	0.605238	0.575	0.789375	0.0135	0.706078	0.140641	0.288388	0.192363	0.677405	0.123168	0.126146	0.0707692	0.163875	0.399129	0.77994	0.347529	0.525906	0.801887	0.391627	0.51531	0.433638	0.394069	0.191811	0.857116	0.743517	0.245806	0.784022	0.254024	0.352183
g_Kurthia	0.08	0.48	1.27	1.65	0.58	0.11	0.03	0.23	0.29	1	0.006196	0.736301	0.0304452	0.307863	0.391962	0.912971	0.262752	0.400544	0.316645	0.268446	0.555874	0.746026	0.822744	0.753203	0.593766	0.789316	0.474709	0.801793	0.972764	0.630017	0.386212	0.279555	0.0279291	0.763402	0.228521	0.345597
g_Selenomonas	11.2025	0.101818	0.762963	0.0133333	0	2.4625	0.111538	0.082381	0.759	0.025	0.006511	0.928848	0.945398	0.392889	0.89301	0.703696	0.295931	0.093922	0.0769549	0.113732	0.21415	0.278162	0.100464	0.925889	0.578887	0.540186	0.431093	0.212501	0.0929047	0.095245	0.530271	0.165812	0.18127	0.345618	0.39874	0.941744
o_Lactobacillales	< 0.01	0.78	0.14	0.15	0.1	0.97	1.59	1.62	0.39	0.36	< 0.001	0.100943	0.333602	0.000530864	0.343365	0.375421	0.20362	0.388415	0.410573	0.462316	0.414688	0.375217	0.319282	0.893133	0.728715	0.843099	0.994105	0.66548	0.45059	0.385661	0.501375	0.242621	0.20952	0.026458	0.025185	0.829051
g_Dialister	< 0.01	0.04	0.01	0.01	0.01	2.45	2.1	0.13	1.95	< 0.01	0.002386	0.0152223	0.368165	0.515085	0.57336	0.936267	0.598327	0.91485	0.874984	0.953801	0.595733	0.733145	0.569975	0.953968	0.943794	0.860255	0.172459	0.0163432	0.0140364	0.00325292	0.334283	0.354362	0.0461936	0.983792	0.499684	0.480934
g_Fusobacterium	< 0.01	0.37	0.13	0.28	0.51	0.5	0.42	0.79	0.48	0.76	0.03299	0.294643	0.979195	0.225242	0.691648	0.527318	0.118048	0.28174	0.207034	0.0438097	0.560141	0.730798	0.600497	0.903506	0.0714274	0.115044	0.962854	0.941597	0.92047	0.956866	0.994041	1	0.989005	0.919068	0.916508	1
o_Actinomycetales	0	0.467273	0.286667	0.73619	0.530833	0.1075	0.116923	0.381905	0.259	0.351875	0.006896	0.482535	0.104054	0.671473	0.115495	0.79719	0.108111	0.110958	0.057321	0.0529713	0.681856	0.819229	0.869493	0.422709	0.45513	0.882453	0.820843	0.674596	0.811271	0.395906	0.284007	0.445393	0.105149	0.743301	0.450886	0.276968
g_Gemella	0.48	0.23	0.06	0.04	0.83	0.11	0.79	0.56	0.02	0.26	< 0.001	0.79759	0.214718	0.0504979	0.980368	0.64485	0.139465	0.0362354	0.034347	0.0335913	0.592995	0.429312	0.398452	0.813299	0.773851	0.959027	0.824617	0.60979	0.0565993	0.134291	0.634305	0.0372369	0.0593321	0.03901	0.139171	0.688954
g_Acidaminococcus	7.18	0.03	< 0.01	< 0.01	< 0.01	0.99	0.25	0.15	0.71	< 0.01	< 0.001	0.328997	0.0259148	0.325249	0.501068	1	0.00093543	0.000258407	0.000133349	0.000214329	0.92768	0.614742	0.619929	0.608239	0.605003	1	0.809675	0.144293	0.0602563	0.0172134	0.070526	0.0143685	0.00167789	0.561174	0.145489	0.535732
g_Alistipes	0.25	0.26	0.61	0.27	0.1	2.79	0.01	0.06	0.04	0.51	0.01663	0.990446	0.19632	0.697824	0.0620261	0.977008	1	0.960971	0.974155	0.936986	0.973554	0.947149	0.989421	0.99369	0.453179	0.723513	0.197142	0.899042	0.209682	1	0.211703	0.969773	0.210093	0.175511	0.990866	0.219318
f_Rhodobacteraceae	< 0.01	0.36	0.34	0.26	0.58	0.11	0.08	0.15	0.16	0.45	0.003591	0.431278	0.255102	0.548711	0.332912	0.789848	0.109531	0.168372	0.119316	0.0487912	0.645279	0.884251	0.59665	0.71391	0.230256	0.402487	0.812748	0.983908	0.98556	0.2868	0.677203	0.709005	0.0702417	0.950845	0.0557679	0.0527976
o_Selenomonadales	1.89	0.04	0.05	0.08	< 0.01	0.07	0.33	0.38	0.68	0.01	0.00213	0.337595	0.702194	0.335583	0.739823	0.727039	0.232974	0.0294341	0.0259061	0.00654214	0.258845	0.227483	0.0377963	0.791345	0.25167	0.391405	0.682649	0.705367	0.399445	0.224853	0.874799	0.556733	0.237339	0.409468	0.141663	0.437124
g_Roseburia	4.85	0.03	0.01	< 0.01	< 0.01	1.83	0.05	0.26	0.03	< 0.01	< 0.001	0.356159	0.936738	0.178054	0.459649	1	0.00756894	0.000949872	0.000431101	0.000374124	0.672941	0.431641	0.357878	0.682051	0.440328	0.779986	0.210564	0.419882	0.17063	0.0396409	0.433116	0.930824	0.365384	0.345971	0.0451928	0.367086
f_Veillonellaceae	2.4925	0.0227273	0.00518519	0.0371429	0.00625	0.825	0.335385	0.0780952	0.3535	0.004375	0.01914	0.898495	0.866632	0.111946	0.594647	0.904113	0.305489	0.157548	0.290534	0.147955	0.760665	0.888921	0.680387	0.506408	0.886228	0.444347	0.475766	0.886529	0.276441	0.237849	0.444803	0.51224	0.440158	0.128333	0.084666	0.878446
g_Anaerostipes	1.65	0.01	0.02	0.01	< 0.01	0.6	0.11	0.11	< 0.01	< 0.01	< 0.001	0.60847	0.0502829	0.263958	0.833769	0.578689	0.0100935	0.0102735	0.00435046	0.0010778	0.80042	0.856806	0.42246	0.56817	0.120173	0.448467	0.0592424	0.00850555	0.000400195	0.000403306	0.401423	0.00745739	0.0111767	0.0517485	0.0813581	0.905024
g_Blautia	1.4125	0.0427273	0.0259259	0.00333333	0.000416667	0.0375	0.291538	0.0342857	0.0305	0.00375	0.02548	0.868962	0.55357	0.624215	0.712465	0.864646	0.398146	0.224935	0.176402	0.251704	0.563646	0.388818	0.277154	0.703964	0.504431	0.753186	0.827704	0.401676	0.280178	0.202718	0.388801	0.194352	0.195026	0.63398	0.381545	0.622567
g_Ruminococcus 2	0.87	0.11	0.01	0.02	< 0.01	0.23	0.12	0.05	0.01	< 0.01	< 0.001	0.692384	0.442687	0.407483	1	1	0.758956	0.0260771	0.0259528	0.0129931	0.0115065	0.0121455	0.00333122	0.921665	0.695667	0.774467	0.691931	0.0149153	0.00321955	0.00215841	0.00488825	0.000219225	0.000254844	0.381837	0.22216	0.771766
1Phylum and their corresponding genus-level taxa that showed significant differences between samples are indicated
2earlyC group was weaned at 7 weeks of age (days 28–42)
3lateC group was weaned at 17 weeks of age (days 98–112)
4P-values were obtained using Kruskal-Wallis test and p ≤ 0.05 indicates bacterial taxa that were significantly different between the samples
5Pairwise comparisons were done using Dunn’s test and p ≤ 0.05 indicates significant effect of weaning period on OS bacterial community composition

## Sheet: Table S7
Table S7 Spearman correlation coefficients between bacterial alpha-diversity indices of earlyC and lateC groups and their body growth parameters.
R-values
		diversity vs live weight	diversity vs Wither height	diversity vs Hip height	diversity vs Back length	diversity vs Heart girth	diversity vs Body length
earlyC	d42	-0.26482	0.0869657	-0.115954	0.115954	-0.231908	-0.0857143
	d70	0.268793	0.316418	0.278459	0.592679	0.0709384	0.260274
	d98	-0.371672	-0.172374	-0.187811	0.181825	-0.0952663	0.0404771
	d112	0.0233994	0.359568	0.233703	-0.00736613	0.153571	-0.126225
	d140	-0.0474532	-0.252653	-0.230194	0.17577	-0.291204	-0.232734
lateC	d42	-0.3	0.1	0.1	0.205196	0.307794	0.7
	d70	0.363978	0.362685	0.146462	0.175749	0.501757	0.581
	d98	-0.137325	0.0563398	0.11663	0.128434	-0.349547	-0.264863
	d112	-0.170955	-0.0366966	-0.0608854	0.140686	-0.0531683	0.0496281
	d140	-0.317178	-0.230858	-0.248186	-0.348354	-0.3053	-0.227774
P-values
		diversity vs live weight	diversity vs Wither height	diversity vs Hip height	diversity vs Back length	diversity vs Heart girth	diversity vs Body length
earlyC	d42	0.612055	0.86988	0.826848	0.826848	0.658374	0.871743
	d70	0.424158	0.34313	0.40702	0.0546644	0.835807	0.439545
	d98	0.0673417	0.409973	0.368645	0.384373	0.650565	0.847662
	d112	0.919807	0.109393	0.307922	0.97472	0.506294	0.595921
	d140	0.825727	0.233611	0.279196	0.411334	0.167407	0.273776
lateC	d42	0.623838	0.872889	0.872889	0.740582	0.614384	0.18812
	d70	0.244788	0.246595	0.649678	0.584816	0.0964926	0.0475802
	d98	0.552785	0.808343	0.614638	0.579015	0.120374	0.245926
	d112	0.435439	0.867974	0.782572	0.521991	0.809604	0.822078
	d140	0.214796	0.356701	0.320699	0.156579	0.217962	0.36334

## Sheet: Table S8.1
Table S8 Rare taxa OTUs in BS and R samples.
#OTU ID	Kingdom	Phylum	Class	Order	Family	Genus	601.140.R	602.140.R	603.140.R	604.140.R	606.140.R	607.140.R	608.140.R	609.140.R	610.140.R	611.140.R	612.140.R	613.140.R	614.140.R	615.140.R	616.140.R	617.140.R	618.140.R	619.140.R	620.140.R	624.140.R	625.140.R	626.140.R	627.140.R	628.140.R	629.140.R	630.140.R	632.140.R	633.140.R	634.140.R	635.140.R	636.140.R	638.140.R	639.140.R	641.140.R	642.140.R	643.140.R	644.140.R	645.140.R	647.140.R	648.140.R	649.140.R	650.140.R	651.140.R
9b98883f196df8ff7a1141466e41fef4	Bacteria	Firmicutes	Erysipelotrichia	Erysipelotrichales	Erysipelotrichaceae	Faecalicoccus	0	0	0	0	0	0	0	0	0	0	0	0	0	0	0	0	0	0	0	0	0	0	0	0	0	0	0	0	0	0	0	0	0	0	0	0	0	0	0	0	0	0	0
cfda718929ecf169dddb9bb3b767a130	Bacteria	Firmicutes	Erysipelotrichia	Erysipelotrichales	unclassified Erysipelotrichales	unclassified Erysipelotrichales	0	0	0	0	0	0	0	0	0	0	0	0	0	0	0	0	0	0	0	0	0	0	0	0	0	0	0	0	0	0	0	0	0	0	0	0	0	0	0	0	0	0	0
23f5fd09221174fb8a8e9cea95923b15	Bacteria	Proteobacteria	Alphaproteobacteria	Caulobacterales	Caulobacteraceae	unclassified Caulobacteraceae	0	0	0	0	0	0	0	0	0	0	0	0	0	0	0	0	0	0	0	0	0	0	0	0	0	0	0	0	0	0	0	0	0	0	0	0	0	0	0	0	0	0	0
de5376b23e3f4f2329d0f9f2a7348e11	Bacteria	Proteobacteria	Gammaproteobacteria	Xanthomonadales	Xanthomonadaceae	Ignatzschineria	0	0	0	0	0	0	0	0	0	0	0	0	0	0	0	0	0	0	0	0	0	0	0	0	0	0	0	0	0	0	0	0	0	0	0	0	0	0	0	0	0	0	0
2518380cc9320c4beaf1520418079278	Bacteria	Bacteroidetes	Bacteroidia	Bacteroidales	Rikenellaceae	unclassified Rikenellaceae	0	0	0	0	0	0	0	0	0	0	0	0	0	0	0	0	0	0	0	0	0	0	0	0	0	0	0	0	0	0	0	0	0	0	0	0	0	0	0	0	0	0	0
e201d65f9fda26ff5baf172ea7f49d78	Bacteria	Spirochaetes	Spirochaetia	unclassified Spirochaetia	unclassified Spirochaetia	unclassified Spirochaetia	0	0	0	0	0	0	0	0	0	0	0	0	0	0	0	0	0	0	0	0	0	0	0	0	0	0	0	0	0	0	0	0	0	0	0	0	0	0	0	0	0	0	0
0aa221bad3663099a964c663e073a818	Bacteria	Firmicutes	Clostridia	Clostridiales	Ruminococcaceae	Pseudoflavonifractor	0	0	0	0	0	0	0	0	0	0	0	0	0	0	0	0	0	0	0	0	0	0	0	0	0	0	0	0	0	0	0	0	0	0	0	0	0	0	0	0	0	0	0
087ab2eb380a763356983db27ff001cd	Bacteria	Proteobacteria	Gammaproteobacteria	Aeromonadales	Succinivibrionaceae	unclassified Succinivibrionaceae	0	0.233372	0	0	0	0	0	0.0503115	0	0	0	0	0	0	0	0	0	0	0	0	0	0	0	0	0	0	0	0	0	0	0	0	0	0	0	0	0	0	0	0	0	0.656611	0
c012a70690fec7dc7f6f7972a8e6117f	Bacteria	Proteobacteria	Alphaproteobacteria	Rhizobiales	Aurantimonadaceae	Aureimonas	0	0	0	0	0	0	0	0	0	0	0	0	0	0	0	0	0	0	0	0	0	0	0	0	0	0	0	0	0	0	0	0	0	0	0	0	0	0	0	0	0	0	0
c7a2eb221448b33d8e2986e8dde40af3	Bacteria	Firmicutes	Clostridia	Clostridiales	Lachnospiraceae	Clostridium XlVb	0	0	0	0	0	0	0	0	0	0	0	0	0	0	0	0	0	0	0	0	0	0	0	0	0	0	0	0	0	0	0	0	0	0	0	0	0	0	0	0	0	0	0
726276f903f8673b1b24a0878028209d	Bacteria	Spirochaetes	Spirochaetia	Spirochaetales	Spirochaetaceae	unclassified Spirochaetaceae	0	0	0	0	0	0	0	0	0	0	0	0	0	0	0	0	0	0	0	0	0	0	0	0	0	0	0	0	0	0	0	0	0	0	0	0	0	0	0	0	0	0	0
ad976e20a32a7550a7ed2038948d324c	Bacteria	Synergistetes	Synergistia	Synergistales	Synergistaceae	unclassified Synergistaceae	0	0	0	0	0	0	0	0	0	0	0	0	0	0	0	0	0	0	0	0	0	0	0	0	0	0	0	0	0	0	0	0	0	0	0	0	0	0	0	0	0	0	0
50dd5f59cf5879cd80d0b7a2ff845aa0	Bacteria	Firmicutes	Negativicutes	Selenomonadales	Veillonellaceae	Megamonas	0	0	0	0	0	0	0	0	0	0	0	0	0	0	0	0	0	0	0	0	0	0	0	0	0	0	0	0	0	0	0	0	0	0	0	0	0	0	0	0	0	0	0
f33e36b09a40dea4fadafc7951317c28	Bacteria	Firmicutes	Negativicutes	Selenomonadales	Veillonellaceae	Mitsuokella	0	0	0	0	0	0	0	0	0	0	0	0	0	0	0	0	0	0	0	0	0	0	0	0	0	0	0	0	0	0	0	0	0	0	0	0	0	0	0	0	0	0	0
f8a5fab2dde3b4385dfe8839ace2dd8f	Bacteria	Firmicutes	Negativicutes	Selenomonadales	Veillonellaceae	Allisonella	0	0	0	0	0	0	0	0	0	0	0	0	0	0	0.0137099	0	0	0	0	0	0	0	0	0	0	0	0	0	0	0	0	0	0	0	0	0	0	0	0	0	0	0	0
cb91406e1341462a03cd26e1fd5b6fc2	Bacteria	Proteobacteria	Alphaproteobacteria	Sphingomonadales	Sphingomonadaceae	Novosphingobium	0	0	0	0	0	0	0	0	0	0	0	0	0	0	0	0	0	0	0	0	0	0	0	0	0	0	0	0	0	0	0	0	0	0	0	0	0	0	0	0	0	0	0
7b7d168e6f540d5f866965fa8bea18dd	Bacteria	Firmicutes	Erysipelotrichia	unclassified Erysipelotrichia	unclassified Erysipelotrichia	unclassified Erysipelotrichia	0	0	0	0	0	0	0	0	0	0	0	0	0	0	0	0	0	0	0	0	0	0	0	0	0	0	0	0	0	0	0	0	0	0	0	0	0	0	0	0	0	0	0
77e1ea7f28efca5b290bad206065fa8e	Bacteria	Proteobacteria	Alphaproteobacteria	Sphingomonadales	Sphingomonadaceae	unclassified Sphingomonadaceae	0	0	0	0	0	0	0	0	0	0	0	0	0	0	0	0	0	0	0	0	0	0	0	0	0	0	0	0	0	0	0	0	0	0	0	0	0	0	0	0	0	0	0
a946aaebf532cd0bfbb4f0e5f7e0d056	Bacteria	Proteobacteria	Betaproteobacteria	Burkholderiales	Sutterellaceae	Sutterella	0	0	0	0	0	0	0	0	0	0	0	0	0	0	0	0	0	0	0	0	0	0	0	0	0	0	0	0	0	0	0	0	0	0	0	0	0	0	0	0	0	0	0
b0ce17fafd234e0b57c7ecd4d66e6cfa	Bacteria	Tenericutes	Mollicutes	Anaeroplasmatales	unclassified Anaeroplasmatales	unclassified Anaeroplasmatales	0	0	0	0	0	0	0	0	0	0	0	0	0	0	0	0	0	0	0	0	0	0	0	0	0	0	0	0	0	0	0	0	0	0	0	0	0	0	0	0	0	0	0
4b871e24777ad1e84b4e0c05194df83d	Bacteria	Lentisphaerae	unclassified Lentisphaerae	unclassified Lentisphaerae	unclassified Lentisphaerae	unclassified Lentisphaerae	0	0	0	0	0	0	0	0	0	0	0	0	0	0	0	0	0	0	0	0	0	0	0	0	0.197141	0	0	0	0	0	0	0	0	0	0	0	0	0	0	0	0	0	0
079f3e31bbaeb3dce031535dd4115481	Bacteria	Firmicutes	Erysipelotrichia	Erysipelotrichales	unclassified Erysipelotrichales	unclassified Erysipelotrichales	0	0	0	0	0	0	0	0	0	0	0	0	0	0	0	0	0	0	0	0	0	0	0	0	0	0	0	0	0	0	0	0	0	0	0	0	0	0	0	0	0	0	0
e783866c41b987865ce0269559fb3eee	Bacteria	Firmicutes	Clostridia	Clostridiales	Peptostreptococcaceae	Romboutsia	0	0	0	0	0	0	0	0	0	0	0	0	0	0	0	0	0	0	0	0	0	0	0	0	0	0	0	0	0	0	0	0	0	0	0	0	0	0	0	0	0	0	0
227d6fb93c2d1c988a6c74757ffdeaa6	Bacteria	Bacteroidetes	Bacteroidia	Bacteroidales	Bacteroidaceae	unclassified Bacteroidaceae	0	0	0	0	0	0	0	0	0	0	0	0	0	0	0	0	0	0	0	0	0	0	0	0	0	0	0	0	0	0	0	0	0	0	0	0	0	0	0	0	0	0	0
6ff79d270f487bcb692bf8e65f4754eb	Bacteria	Firmicutes	Clostridia	Clostridiales	Lachnospiraceae	Lachnoanaerobaculum	0	0	0	0	0	0	0	0	0	0	0	0	0	0	0	0	0	0	0	0	0	0	0	0	0	0	0	0	0	0	0	0	0	0	0	0	0	0	0	0	0	0	0
d57b7ace659b0582756afd809b2004d5	Bacteria	Proteobacteria	Epsilonproteobacteria	Campylobacterales	Campylobacteraceae	Campylobacter	0	0	0	0	0	0	0	0	0	0	0	0	0	0	0	0	0	0	0	0	0	0	0	0	0	0	0	0	0	0	0	0	0	0	0	0	0	0	0	0	0	0	0
ea2b815d3456f5c3716d73d00b0abbd7	Bacteria	Firmicutes	Erysipelotrichia	Erysipelotrichales	Erysipelotrichaceae	Turicibacter	0	0	0	0	0	0	0	0	0	0	0	0	0	0	0	0	0	0	0	0	0	0	0	0	0	0	0	0	0	0	0	0	0	0	0	0	0	0	0	0	0	0	0
1e8a0d75b84ed15d7804da73c2e2b922	Bacteria	Firmicutes	Clostridia	Clostridiales	Ruminococcaceae	Oscillibacter	0	0	0	0	0	0	0	0	0	0	0	0	0	0	0	0	0	0	0	0	0	0	0	0	0	0	0	0	0	0	0	0	0	0	0	0	0	0	0	0	0	0	0
76563b43fd4fcc2a3ec24421fee431f8	Bacteria	Actinobacteria	Actinobacteria	Actinomycetales	Microbacteriaceae	Frigoribacterium	0	0	0	0	0	0	0	0	0	0	0	0	0	0	0	0	0	0	0	0	0	0	0	0	0	0	0	0	0	0	0	0	0	0	0	0	0	0	0	0	0	0	0
5e3539df8b7a02ad1b214140d35b2e73	Bacteria	Firmicutes	Bacilli	Bacillales	Staphylococcaceae	Nosocomiicoccus	0	0	0	0	0	0	0	0	0	0	0	0	0	0	0	0	0	0	0	0	0	0	0	0	0	0	0	0	0	0	0	0	0	0	0	0	0	0	0	0	0	0	0
3dc11ebe2050e9f8da08153270c746cb	Bacteria	Firmicutes	Clostridia	Clostridiales	Lachnospiraceae	Clostridium XlVb	0	0	0	0	0	0	0	0	0	0	0	0	0	0	0	0	0	0	0	0	0	0	0	0	0	0	0	0	0	0	0	0	0	0	0	0	0	0	0	0	0	0	0
b193a72e7912452f183434d227859b36	Bacteria	Bacteroidetes	Bacteroidia	Bacteroidales	Rikenellaceae	unclassified Rikenellaceae	0	0	0	0	0	0	0	0	0	0	0	0	0	0	0	0	0	0	0	0	0	0	0	0	0	0	0	0	0	0	0	0	0	0	0	0	0	0	0	0	0	0	0
ead4448aef4877f84411f00377f4cfe4	Bacteria	Bacteroidetes	Bacteroidia	Bacteroidales	Bacteroidaceae	unclassified Bacteroidaceae	0	0	0	0	0	0	0	0	0	0	0	0	0	0	0	0	0	0	0	0	0	0	0	0	0	0	0	0	0	0	0	0	0	0	0	0	0	0	0	0	0	0	0
c9be3cc2818a68bfdec9d39d795e55f7	Bacteria	Bacteroidetes	Bacteroidia	Bacteroidales	Prevotellaceae	Alloprevotella	0	0	0	0	0	0	0	0	0	0	0	0	0	0	0	0	0	0	0	0	0	0	0	0	0	0	0	0	0	0	0	0	0	0	0	0	0	0	0	0	0	0	0
9b2d9d636a9b0458e62a8723215ce52e	Bacteria	Firmicutes	Clostridia	Clostridiales	Ruminococcaceae	Faecalibacterium	0	0	0	0	0	0	0	0	0	0	0	0	0	0	0	0	0	0	0	0	0	0	0	0	0	0	0	0	0	0	0	0	0	0	0	0	0	0	0	0	0	0	0
62bfe7e9735e635890f8b878858120cd	Bacteria	Proteobacteria	Epsilonproteobacteria	Campylobacterales	Campylobacteraceae	Campylobacter	0.11853	0.0913196	0.13138	0.116675	0.205781	0.124964	0.195682	0.0580518	0	0	0	0	0	0	0	0	0	0	0	0	0	0	0	0	0	0	0	0	0	0	0	0	0	0	0	0	0	0	0	0	0	0.161339	0.0761615
10156c4c6bc1dc63ef8acade0da5d7dd	Bacteria	Bacteroidetes	Bacteroidia	Bacteroidales	Porphyromonadaceae	Parabacteroides	0	0	0	0	0	0	0	0	0	0	0	0	0	0	0	0	0	0	0	0	0	0	0	0	0	0	0	0	0	0	0	0	0	0	0	0	0	0	0	0	0	0	0
450bc4ea46f5bc013bdc08c96cfb5bee	Bacteria	Bacteroidetes	Bacteroidia	Bacteroidales	Porphyromonadaceae	Parabacteroides	0	0	0	0	0	0	0	0	0	0	0	0	0	0	0	0	0	0	0	0	0	0	0	0	0	0	0	0	0	0	0	0	0	0	0	0	0	0	0	0	0	0	0
add131bf3f15323cf8f3863e69817680	Bacteria	Firmicutes	Bacilli	Bacillales	Planococcaceae	Sporosarcina	0	0	0	0	0	0	0	0	0	0	0	0	0	0	0	0	0	0	0	0	0	0	0	0	0	0	0	0	0	0	0	0	0	0	0	0	0	0	0	0	0	0	0
b5629060439b92e951abf22bf115bcf3	Bacteria	Bacteroidetes	Bacteroidia	Bacteroidales	Porphyromonadaceae	Parabacteroides	0	0	0	0	0	0	0	0	0	0	0	0	0	0	0	0	0	0	0	0	0	0	0	0	0	0	0	0	0	0	0	0	0	0	0	0	0	0	0	0	0	0	0
ba46f383f09363d91c14615623ed8900	Bacteria	Firmicutes	Clostridia	Clostridiales	Clostridiales Incertae Sedis XIII	Anaerovorax	0	0	0	0	0	0	0	0	0	0	0	0	0	0	0	0	0	0	0	0	0	0	0	0	0	0	0	0	0	0	0	0	0	0	0	0	0	0	0	0	0	0	0
e6b1d6a682f0583bcfb2827aa747a032	Bacteria	Firmicutes	Negativicutes	Selenomonadales	Veillonellaceae	Allisonella	0	0	0	0	0	0	0	0	0	0	0	0	0.0740506	0	0	0	0.0111604	0	0	0	0	0	0	0	0	0	0	0	0	0	0	0	0	0	0	0	0	0	0	0	0	0	0
5865f7d679503ddd5a7c6b47ec4891fe	Bacteria	Firmicutes	Clostridia	Clostridiales	Ruminococcaceae	Faecalibacterium	0	0	0	0	0	0	0	0	0	0	0	0	0	0	0	0	0	0	0	0	0	0	0	0	0	0	0	0	0	0	0	0	0	0	0	0	0	0	0	0	0	0	0
cc486248a6833292643a01b59db54c8b	Bacteria	Bacteroidetes	Bacteroidia	Bacteroidales	Bacteroidaceae	unclassified Bacteroidaceae	0	0	0	0	0	0	0	0	0	0	0	0	0	0	0	0	0	0	0	0	0	0	0	0	0	0	0	0	0	0	0	0	0	0	0	0	0	0	0	0	0	0	0
93f14303079ad94ffd61c81c94cf478d	unclassified	unclassified	unclassified	unclassified	unclassified	unclassified	0	0	0	0	0	0	0	0	0	0	0	0	0	0	0	0	0	0	0	0	0	0	0	0	0	0	0	0	0	0	0	0	0	0	0	0	0	0	0	0	0	0	0
75520eba4187925616657c096902fe06	Bacteria	Bacteroidetes	Bacteroidia	Bacteroidales	Rikenellaceae	unclassified Rikenellaceae	0	0	0	0	0	0	0	0	0	0	0	0	0	0	0	0	0	0	0	0	0	0	0	0	0	0	0	0	0	0	0	0	0	0	0	0	0	0	0	0	0	0	0
3255cc3b1c668c63506c44efc2d88755	Bacteria	Firmicutes	Negativicutes	Selenomonadales	Acidaminococcaceae	Phascolarctobacterium	0	0	0	0	0	0	0	0	0	0	0	0	0	0	0	0	0	0	0	0	0	0	0	0	0	0	0	0	0	0	0	0	0	0	0	0	0	0	0	0	0	0	0
e3d592e97a9a8d560a611a0ee4e2e4ad	Bacteria	Bacteroidetes	Bacteroidia	Bacteroidales	Rikenellaceae	unclassified Rikenellaceae	0	0	0	0	0	0	0	0	0	0	0	0	0	0	0	0	0	0	0	0	0	0	0	0	0	0	0	0	0	0	0	0	0	0	0	0	0	0	0	0	0	0	0
1fdc0a4cd7dfa56d02a13dc427ccb97f	Bacteria	Firmicutes	Bacilli	Bacillales	Planococcaceae	Sporosarcina	0	0	0	0	0	0	0	0	0	0	0	0	0	0	0	0	0	0	0	0	0	0	0	0	0	0	0	0	0	0	0	0	0	0	0	0	0	0	0	0	0	0	0
51969b89a1333633d8c98067d6ee9da2	Bacteria	Bacteroidetes	Bacteroidia	Bacteroidales	Rikenellaceae	unclassified Rikenellaceae	0	0	0	0	0	0	0	0	0	0	0	0	0	0	0	0	0	0	0	0	0	0	0	0	0	0	0	0	0	0	0	0	0	0	0	0	0	0	0	0	0	0	0
103cb460049b2001dcdd36fd5e075e84	Bacteria	Firmicutes	Negativicutes	Selenomonadales	Veillonellaceae	Megasphaera	0	0	0	0	0	0	0	0	0	0	0	0	0	0	0	0	0	0	0	0	0	0	0	0	0	0	0	0	0	0	0	0	0	0	0	0	0	0	0	0	0	0	0
c6c37079d7fb8a6a09205d5f08dbe989	Bacteria	Proteobacteria	Betaproteobacteria	Burkholderiales	Comamonadaceae	Ottowia	0	0	0	0	0	0	0	0	0	0	0	0	0	0	0	0	0	0	0	0	0	0	0	0	0	0	0	0	0	0	0	0	0	0	0	0	0	0	0	0	0	0	0
9628767f43546d83cebf7ef4b606e5f6	Bacteria	Bacteroidetes	Bacteroidia	Bacteroidales	Rikenellaceae	unclassified Rikenellaceae	0	0	0	0	0	0	0	0	0	0	0	0	0	0	0	0	0	0	0	0	0	0	0	0	0	0	0	0	0	0	0	0	0	0	0	0	0	0	0	0	0	0	0
5ba98106326e57cebc65ce0d73f35c7c	Bacteria	Actinobacteria	Actinobacteria	Actinomycetales	Actinomycetaceae	Trueperella	0	0	0	0	0	0	0	0	0	0	0	0.0230447	0	0	0	0	0	0	0	0	0	0	0	0	0	0	0	0	0	0	0	0	0	0	0	0	0	0	0	0	0	0	0
2e95687b79804291782a28fca2a3fe37	Bacteria	Bacteroidetes	Bacteroidia	Bacteroidales	Porphyromonadaceae	Butyricimonas	0	0	0	0	0	0	0	0	0	0	0	0	0	0	0	0	0	0	0	0	0	0	0	0	0	0	0	0	0	0	0	0	0	0	0	0	0	0	0	0	0	0	0
1c15662776b4472584b5725b9ba6a649	Bacteria	Proteobacteria	Deltaproteobacteria	Desulfovibrionales	Desulfovibrionaceae	Desulfovibrio	0	0	0	0	0	0	0	0	0	0	0	0	0	0	0	0	0	0	0	0	0	0	0	0	0	0	0	0	0	0	0	0	0	0	0	0	0	0	0	0	0	0	0
f080b1ee43482568009a5c5de5334435	Bacteria	Proteobacteria	Betaproteobacteria	Burkholderiales	Sutterellaceae	Parasutterella	0	0	0	0	0	0	0	0	0	0	0	0	0	0	0	0	0	0	0	0	0	0	0	0	0	0	0	0	0	0	0	0	0	0	0	0	0	0	0	0	0	0	0
1cc7926ce3f2ccadb199e30ab131f690	Bacteria	Proteobacteria	Betaproteobacteria	Burkholderiales	Comamonadaceae	Pelomonas	0	0	0	0	0	0	0	0	0	0	0	0	0	0	0	0	0	0	0	0	0	0	0	0	0	0	0	0	0	0	0	0	0	0	0	0	0	0	0	0	0	0	0
355368acba24d991665ff7d27df72fe2	Bacteria	Actinobacteria	Actinobacteria	Coriobacteriales	Coriobacteriaceae	Collinsella	0	0	0	0	0	0	0	0	0	0	0	0	0	0	0	0	0	0	0	0	0	0	0	0	0	0	0	0	0	0	0	0	0	0	0	0	0	0	0	0	0	0	0
85ffc96972749e1cf5afe413a560d170	Bacteria	Bacteroidetes	Bacteroidia	Bacteroidales	Porphyromonadaceae	Parabacteroides	0	0	0	0	0	0	0	0	0	0	0	0	0	0	0	0	0	0	0	0	0	0	0	0	0	0	0	0	0	0	0	0	0	0	0	0	0	0	0	0	0	0	0
511c21addfa1c1b380d9ec63feded220	Bacteria	Actinobacteria	Actinobacteria	Coriobacteriales	Coriobacteriaceae	Collinsella	0	0	0	0	0	0	0	0	0	0	0	0	0	0	0	0	0	0	0	0	0	0	0	0	0	0	0	0	0	0	0	0	0	0	0	0	0	0	0	0	0	0	0
a70500ad7ab0d53667ff2ee763fb62e3	Bacteria	Firmicutes	Erysipelotrichia	Erysipelotrichales	unclassified Erysipelotrichales	unclassified Erysipelotrichales	0	0	0	0	0	0	0	0	0	0	0	0	0	0	0	0	0	0	0	0	0	0	0	0	0	0	0	0	0	0	0	0	0	0	0	0	0	0	0	0	0	0	0
4dc1604676558c6d96b47d4fa09f1064	Bacteria	Proteobacteria	Gammaproteobacteria	Cardiobacteriales	Cardiobacteriaceae	Suttonella	0	0	0	0	0	0	0	0	0	0	0	0	0	0	0	0	0	0	0	0	0	0	0	0	0	0	0	0	0	0	0	0	0	0	0	0	0	0	0	0	0	0	0
7e6a9d305a468f98960341dff62ed4e6	Bacteria	Proteobacteria	Alphaproteobacteria	Sphingomonadales	Sphingomonadaceae	Sphingobium	0	0	0	0	0	0	0	0	0	0	0	0	0	0	0	0	0	0	0	0	0	0	0	0	0	0	0	0	0	0	0	0	0	0	0	0	0	0	0	0	0	0	0
6a8c861141323bb7ff7d0161c5c5a1a2	Bacteria	Firmicutes	Clostridia	Clostridiales	Ruminococcaceae	Oscillibacter	0	0	0	0	0	0	0	0	0	0	0	0	0	0	0	0	0	0	0	0	0	0	0	0	0	0	0	0	0	0	0	0	0	0	0	0	0	0	0	0	0	0	0
343ebeb87f917a25dbd4c96ba79e36eb	Bacteria	Bacteroidetes	Bacteroidia	Bacteroidales	Porphyromonadaceae	Barnesiella	0	0	0	0	0	0	0	0	0	0	0	0	0	0	0	0	0	0	0	0	0	0	0	0	0	0	0	0	0	0	0	0	0	0	0	0	0	0	0	0	0	0	0
a8fc86bb520e5719098a90312bc2ae2f	Bacteria	Proteobacteria	Alphaproteobacteria	Sphingomonadales	Sphingomonadaceae	Sphingobium	0	0	0	0	0	0	0	0	0	0	0	0	0	0	0	0	0	0	0	0	0	0	0	0	0	0	0	0	0	0	0	0	0	0	0	0	0	0	0	0	0	0	0
79fa9e4c7a5dfe2968012b6946221241	Bacteria	Actinobacteria	Actinobacteria	Bifidobacteriales	unclassified Bifidobacteriales	unclassified Bifidobacteriales	0	0	0	0	0	0	0	0	0	0	0	0	0	0	0	0	0	0	0	0	0	0	0	0	0	0	0	0	0	0	0	0	0	0	0	0	0	0	0	0	0	0	0
777ec1a0c1eedbee3b76112a09f49470	Bacteria	Fusobacteria	Fusobacteriia	unclassified Fusobacteriia	unclassified Fusobacteriia	unclassified Fusobacteriia	0	0	0	0	0	0	0	0	0	0	0	0	0	0	0	0	0	0	0	0	0	0	0	0	0	0	0	0	0	0	0	0	0	0	0	0	0	0	0	0	0	0	0
bfeb483e548c7603e545801a9803fe46	Bacteria	Firmicutes	Clostridia	Clostridiales	Lachnospiraceae	Clostridium XlVb	0	0	0	0	0	0	0	0	0	0	0	0	0	0	0	0	0	0	0	0	0	0	0	0	0	0	0	0	0	0	0	0	0	0	0	0	0	0	0	0	0	0	0
588c7b1e751eb2644a4488b439dcf516	Bacteria	Bacteroidetes	Bacteroidia	Bacteroidales	Porphyromonadaceae	Coprobacter	0	0	0	0	0	0	0	0	0	0	0	0	0	0	0	0	0	0	0	0	0	0	0	0	0	0	0	0	0	0	0	0	0	0	0	0	0	0	0	0	0	0	0
ae4e3365130c80e7bf3bbc80160fd915	Bacteria	Firmicutes	Clostridia	Clostridiales	Clostridiales Incertae Sedis XI	unclassified Clostridiales Incertae Sedis XI	0	0	0	0	0	0	0	0	0	0	0	0	0	0	0	0	0	0	0	0	0	0	0	0	0	0	0	0	0	0	0	0	0	0	0	0	0	0	0	0	0	0	0
fcca2803c25affa0e47c80daa32f7c73	Bacteria	Firmicutes	Clostridia	Clostridiales	Peptostreptococcaceae	unclassified Peptostreptococcaceae	0	0	0	0	0	0	0	0	0	0	0	0	0	0	0	0	0	0	0	0	0	0	0	0	0	0	0	0	0	0	0	0	0	0	0	0	0	0	0	0	0	0	0
5c493a9a402fb885eff26dceddad4805	Bacteria	Actinobacteria	Actinobacteria	Actinomycetales	Micrococcaceae	Citricoccus	0	0	0	0	0	0	0	0	0	0	0	0	0	0	0	0	0	0	0	0	0	0	0	0	0	0	0	0	0	0	0	0	0	0	0	0	0	0	0	0	0	0	0
04004709ba058bf057a0730bb5fbce24	Bacteria	Firmicutes	Bacilli	Bacillales	Staphylococcaceae	Nosocomiicoccus	0	0	0	0	0	0	0	0	0	0	0	0	0	0	0	0	0	0	0	0	0	0	0	0	0	0	0	0	0	0	0	0	0	0	0	0	0	0	0	0	0	0	0
99f9236c8533dd07335db4d8c861b4ad	Bacteria	Proteobacteria	Betaproteobacteria	Neisseriales	Neisseriaceae	Kingella	0	0	0	0	0	0	0	0	0	0	0	0	0	0	0	0	0	0	0	0	0	0	0	0	0	0	0	0	0	0	0	0	0	0	0	0	0	0	0	0	0	0	0
2d89cd17f5cfb8317d9276874e10dbbe	Bacteria	Spirochaetes	Spirochaetia	Spirochaetales	Spirochaetaceae	unclassified Spirochaetaceae	0	0	0	0	0	0	0	0	0	0	0	0	0	0	0	0	0	0	0	0	0	0	0	0	0	0	0	0	0	0	0	0	0	0	0	0	0	0	0	0	0	0	0
94fc385d8f59cf9d63f829c4b80d003d	Bacteria	Actinobacteria	Actinobacteria	Coriobacteriales	Coriobacteriaceae	Collinsella	0	0	0	0	0	0	0	0	0	0	0	0	0	0	0	0	0	0	0	0	0	0	0	0	0	0	0	0	0	0	0	0	0	0	0	0	0	0	0	0	0	0	0
12dc80e23243eef8d30020adf2ebf6c8	Bacteria	Bacteroidetes	Bacteroidia	Bacteroidales	Porphyromonadaceae	Parabacteroides	0	0	0	0	0	0	0	0	0	0	0	0	0	0	0	0	0	0	0	0	0	0	0	0	0	0	0	0	0	0	0	0	0	0	0	0	0	0	0	0	0	0	0
b81d0a457da5e81917c74a9489e3c07b	Bacteria	Bacteroidetes	Bacteroidia	Bacteroidales	Rikenellaceae	unclassified Rikenellaceae	0	0	0	0	0	0	0	0	0	0	0	0	0	0	0	0	0	0	0	0	0	0	0	0	0	0	0	0	0	0	0	0	0	0	0	0	0	0	0	0	0	0	0
c3721a87ef016684e3774ce77a896f2c	Bacteria	Proteobacteria	Betaproteobacteria	Burkholderiales	Sutterellaceae	Sutterella	0	0	0	0	0	0	0	0	0	0	0	0	0	0	0	0	0	0	0	0	0	0	0	0	0	0	0	0	0	0	0	0	0	0	0	0	0	0	0	0	0	0	0
72e2b21a1042cf9f9a62720b8e1c93a5	Bacteria	Firmicutes	Clostridia	Clostridiales	Ruminococcaceae	Faecalibacterium	0	0	0	0	0	0	0	0	0	0	0	0	0	0	0	0	0	0	0	0	0	0	0	0	0	0	0	0	0	0	0	0	0	0	0	0	0	0	0	0	0	0	0
4c34dd90df54e0823f099376dfd3f982	Bacteria	Proteobacteria	Alphaproteobacteria	Sphingomonadales	unclassified Sphingomonadales	unclassified Sphingomonadales	0	0	0	0	0	0	0	0	0	0	0	0	0	0	0	0	0	0	0	0	0	0	0	0	0	0	0	0	0	0	0	0	0	0	0	0	0	0	0	0	0	0	0
fbaef45629191081da12ff05789e5dda	Bacteria	Firmicutes	Clostridia	Clostridiales	Lachnospiraceae	Eisenbergiella	0	0	0	0	0	0	0	0	0	0	0	0	0	0	0	0	0.0306911	0	0	0	0.10099	0	0	0	0	0	0	0	0	0	0	0	0	0	0	0	0	0	0	0	0	0	0.0476009
05cadd24783e89d0f9b682d026e6d63e	Bacteria	Bacteroidetes	Bacteroidia	Bacteroidales	Bacteroidaceae	unclassified Bacteroidaceae	0	0	0	0	0	0	0	0	0	0	0	0	0	0	0	0	0	0	0	0	0	0	0	0	0	0	0	0	0	0	0	0	0	0	0	0	0	0	0	0	0	0	0
81e0954f780063ea42a84e6f920acec3	Bacteria	Firmicutes	Bacilli	Bacillales	Bacillaceae 1	Bacillus	0	0	0	0	0	0	0	0	0	0	0	0	0	0	0	0	0	0	0	0	0	0	0	0	0	0	0	0	0	0	0	0	0	0	0	0	0	0	0	0	0	0	0
940dd5ca1f3cfccbb09114bb6ab7ee17	Bacteria	Proteobacteria	Gammaproteobacteria	Pseudomonadales	unclassified Pseudomonadales	unclassified Pseudomonadales	0	0	0	0	0	0	0	0	0	0	0	0	0	0	0	0	0	0	0	0	0	0	0	0	0	0	0	0	0	0	0	0	0	0	0	0	0	0	0	0	0	0	0
fa891a2f538569c3d8c6827af774bf18	Bacteria	Nitrospirae	Nitrospira	Nitrospirales	Nitrospiraceae	Nitrospira	0	0	0	0	0	0	0	0	0	0	0	0	0	0	0	0	0	0	0	0	0	0	0	0	0	0	0	0	0	0	0	0	0	0	0	0	0	0	0	0	0	0	0
72c1d7ae9a98a5a615918211f1ccb414	Bacteria	Proteobacteria	Deltaproteobacteria	unclassified Deltaproteobacteria	unclassified Deltaproteobacteria	unclassified Deltaproteobacteria	0	0	0	0	0	0	0	0	0	0	0	0	0	0	0	0	0	0	0	0	0	0	0	0	0	0	0	0	0	0	0	0	0	0	0	0	0	0	0	0	0	0	0
939737f7ba8e3645d16530a65abebef6	Bacteria	Proteobacteria	Gammaproteobacteria	Cardiobacteriales	Cardiobacteriaceae	unclassified Cardiobacteriaceae	0	0	0	0	0	0	0	0	0	0	0	0	0	0	0	0	0	0	0	0	0	0	0	0	0	0	0	0	0	0	0	0	0	0	0	0	0	0	0	0	0	0	0
4d7a122eab17d9c9bccc658ef69b7e35	Bacteria	Firmicutes	Clostridia	Clostridiales	Ruminococcaceae	Faecalibacterium	0	0	0	0	0	0	0	0	0	0	0	0	0	0	0	0	0	0	0	0	0	0	0	0	0	0	0	0	0	0	0	0	0	0	0	0	0	0	0	0	0	0	0
c533a43b84fd27e1714e8b7b79d59ca1	Bacteria	Firmicutes	Erysipelotrichia	Erysipelotrichales	Erysipelotrichaceae	Holdemania	0	0	0	0	0	0	0	0	0	0	0	0	0	0	0	0	0	0	0	0	0	0	0	0	0	0	0	0	0	0	0	0	0	0	0	0	0	0	0	0	0	0	0
27f9d8a3813e52c42eb1908f35fddf04	Bacteria	Firmicutes	Negativicutes	Selenomonadales	Veillonellaceae	Megasphaera	0	0	0	0	0	0	0	0	0	0	0	0	0	0	0	0	0	0	0	0	0	0	0	0	0	0	0	0	0	0	0	0	0	0	0	0	0	0	0	0	0	0	0
e0e1432bbe52f6eafe2e2e12f8579415	Bacteria	Firmicutes	Clostridia	Clostridiales	Ruminococcaceae	Clostridium IV	0	0	0	0	0	0	0	0	0	0	0	0	0	0	0	0	0	0	0	0	0	0	0	0	0	0	0	0	0	0	0	0	0	0	0	0	0	0	0	0	0	0	0
1cabea4bdd603d0b9cc3b5417be22a3a	Bacteria	Spirochaetes	Spirochaetia	Spirochaetales	Spirochaetaceae	unclassified Spirochaetaceae	0	0	0	0	0	0	0	0	0	0	0	0	0	0	0	0	0	0	0	0	0	0	0	0	0	0	0	0	0	0	0	0	0	0	0	0	0	0	0	0	0	0	0
850813ed75024b5ae9312f643ca3f192	Bacteria	Firmicutes	Clostridia	Clostridiales	Ruminococcaceae	Faecalibacterium	0	0	0	0	0	0	0	0	0	0	0	0	0	0	0	0	0	0	0	0	0	0	0	0	0	0	0	0	0	0	0	0	0	0	0	0	0	0	0	0	0	0	0
221bffcb49fc1382b6d1327e15c617fd	Bacteria	Bacteroidetes	Cytophagia	Cytophagales	Cytophagaceae	Hymenobacter	0	0	0	0	0	0	0	0	0	0	0	0	0	0	0	0	0	0	0	0	0	0	0	0	0	0	0	0	0	0	0	0	0	0	0	0	0	0	0	0	0	0	0
a9c575dfe950ba523c91585390ba74a6	Bacteria	Proteobacteria	Betaproteobacteria	Burkholderiales	Comamonadaceae	unclassified Comamonadaceae	0	0	0	0	0	0	0	0	0	0	0	0	0	0	0	0	0	0	0	0	0	0	0	0	0	0	0	0	0	0	0	0	0	0	0	0	0	0	0	0	0	0	0
264e6087ccd5bd1bddaf8155c8ea94fe	Bacteria	Proteobacteria	Gammaproteobacteria	Enterobacteriales	Enterobacteriaceae	Escherichia/Shigella	0	0	0	0	0	0	0	0	0	0	0	0	0	0	0	0	0	0	0	0	0	0	0	0	0	0	0	0	0	0	0	0	0	0	0	0	0	0	0	0	0	0	0
6253746e796c8ff0cff815bbeab9631e	Bacteria	Bacteroidetes	Bacteroidia	Bacteroidales	Porphyromonadaceae	Parabacteroides	0	0	0	0	0	0	0	0	0	0	0	0	0	0	0	0	0	0	0	0	0	0	0	0	0	0	0	0	0	0	0	0	0	0	0	0	0	0	0	0	0	0	0
d1a04cdd643c77524df60e4570262e9a	Bacteria	Proteobacteria	Alphaproteobacteria	Rhodospirillales	Acetobacteraceae	unclassified Acetobacteraceae	0	0	0	0	0	0	0	0	0	0	0	0	0	0	0	0	0	0	0	0	0	0	0	0	0	0	0	0	0	0	0	0	0	0	0	0	0	0	0	0	0	0	0
935d9b0281646b8b4b88377a0426d8cb	Bacteria	Bacteroidetes	Bacteroidia	Bacteroidales	Rikenellaceae	unclassified Rikenellaceae	0	0	0	0	0	0	0	0	0	0	0	0	0	0	0	0	0	0	0	0	0	0	0	0	0	0	0	0	0	0	0	0	0	0	0	0	0	0	0	0	0	0	0
3a311a73f10641e775b73baee1ae7155	Bacteria	Actinobacteria	Actinobacteria	Bifidobacteriales	Bifidobacteriaceae	unclassified Bifidobacteriaceae	0	0	0	0	0	0	0	0	0	0	0	0	0	0	0	0	0	0	0	0	0	0	0	0	0	0	0	0	0	0	0	0	0	0	0	0	0	0	0	0	0	0	0
fb85c8c08cc82eb496051eaef03549d5	Bacteria	Firmicutes	Clostridia	Clostridiales	Clostridiales Incertae Sedis XIII	Anaerovorax	0.0948242	0.0329765	0	0.023335	0.0538951	0	0.0217424	0.0232207	0	0.0313218	0	0.0875697	0	0	0.185084	0.0291954	0.027901	0	0	0	0	0.0269421	0	0.0563426	0.073928	0	0.390625	0	0	0	0	0.111646	0	0.204583	0	0.272777	0	0	0	0	0	0	0
4600a6ba49b2dacfec3a10a0ef1927c0	Bacteria	Firmicutes	Clostridia	Clostridiales	Peptostreptococcaceae	unclassified Peptostreptococcaceae	0	0	0	0	0	0	0	0	0	0	0	0	0	0	0	0	0	0	0	0	0	0	0	0	0	0	0	0	0	0	0	0	0	0	0	0	0	0	0	0	0	0	0
eebe17d3bf70ec561edca514e4373163	Bacteria	Actinobacteria	Actinobacteria	Coriobacteriales	Coriobacteriaceae	Collinsella	0	0	0	0	0	0	0	0	0	0	0	0	0	0	0	0	0	0	0	0	0	0	0	0	0	0	0	0	0	0	0	0	0	0	0	0	0	0	0	0	0	0	0
e6506694ccb532f584676171ecbf3a70	Bacteria	Firmicutes	Clostridia	Clostridiales	Ruminococcaceae	Oscillibacter	0	0	0	0	0	0	0	0	0	0	0	0	0	0	0	0	0	0	0	0	0	0	0	0	0	0	0	0	0	0	0	0	0	0	0	0	0	0	0	0	0	0	0
704447bdf3afaf9efa9fcde8877019fb	Bacteria	Firmicutes	Clostridia	Clostridiales	Ruminococcaceae	Oscillibacter	0	0	0	0	0	0	0	0	0	0	0	0	0	0	0	0	0	0	0	0	0	0	0	0	0	0	0	0	0	0	0	0	0	0	0	0	0	0	0	0	0	0	0
fbe2f5cbdbe76f41dffd4e9cd2d92a1d	Bacteria	Firmicutes	Erysipelotrichia	Erysipelotrichales	unclassified Erysipelotrichales	unclassified Erysipelotrichales	0	0	0	0	0	0	0	0	0	0	0	0	0	0	0	0	0	0	0	0	0	0	0	0	0	0	0	0	0	0	0	0	0	0	0	0	0	0	0	0	0	0	0
e70bcc16574abd0d294f47419ae22707	Bacteria	Bacteroidetes	Bacteroidia	Bacteroidales	Rikenellaceae	unclassified Rikenellaceae	0	0	0	0	0	0	0	0	0	0	0	0	0	0	0	0	0	0	0	0	0	0	0	0	0	0	0	0	0	0	0	0	0	0	0	0	0	0	0	0	0	0	0
dad9c2381ed5fc1e74c4cbde04c9f76a	Bacteria	Proteobacteria	Alphaproteobacteria	Caulobacterales	Caulobacteraceae	unclassified Caulobacteraceae	0	0	0	0	0	0	0	0	0	0	0	0	0	0	0	0	0	0	0	0	0	0	0	0	0	0	0	0	0	0	0	0	0	0	0	0	0	0	0	0	0	0	0
14737c6788f44e02ec16fb66a28811ff	Bacteria	Firmicutes	Erysipelotrichia	Erysipelotrichales	unclassified Erysipelotrichales	unclassified Erysipelotrichales	0	0	0	0	0	0	0	0	0	0	0	0	0	0	0	0	0	0	0	0	0	0	0	0	0	0	0	0	0	0	0	0	0	0	0	0	0	0	0	0	0	0	0
aa32ad42c6bc21b7a5bf7bee03488477	Bacteria	Proteobacteria	Gammaproteobacteria	Aeromonadales	Succinivibrionaceae	Succinivibrio	0	0	0	0	0	0	0	0	0	0	0	0	0	0	0	0	0	0	0	0	0	0	0	0	0	0	0	0	0	0	0	0	0	0	0	0	0	0	0	0	0	0	0
be1f291a83f3e8ca8aada0b1134533e5	Bacteria	Firmicutes	Clostridia	Clostridiales	Ruminococcaceae	Oscillibacter	0	0	0	0	0	0	0	0	0	0	0	0	0	0	0	0	0	0	0	0	0	0	0	0	0	0	0	0	0	0	0	0	0	0	0	0	0	0	0	0	0	0	0
b963695770849ea855ea473140757c61	Bacteria	Proteobacteria	Gammaproteobacteria	Aeromonadales	Succinivibrionaceae	Succinivibrio	0	0	0	0	0	0	0	0	0	0	0	0	0	0	0	0	0	0	0	0	0	0	0	0	0	0	0	0	0	0	0	0	0	0	0	0	0	0	0	0	0	0	0
54dcd9eb03c245d3eb6052d2e3a4920a	Bacteria	Bacteroidetes	Bacteroidia	Bacteroidales	Marinilabiliaceae	unclassified Marinilabiliaceae	0	0.0101466	0	0	0.142087	0	0.0434849	0.0116104	0.0789379	0	0.0071449	0	0.126944	0.0694741	0.0274198	0	0.083703	0	0	0	0	0.103278	0.0771095	0.0241468	0	0	0	0	0	0	0	0	0	0	0	0	0	0	0	0	0	0.0450248	0.0602945
6f018c5d6e85a7ad41fcbeb036f183ae	Bacteria	Proteobacteria	Gammaproteobacteria	Enterobacteriales	Enterobacteriaceae	Escherichia/Shigella	0	0	0	0	0	0	0	0	0	0	0	0	0	0	0	0	0	0	0	0	0	0	0	0	0	0	0	0	0	0	0	0	0	0	0	0	0	0	0	0	0	0	0
344d09bbe7de3c53c3bf34a27b43fe62	Bacteria	Proteobacteria	Betaproteobacteria	Burkholderiales	Sutterellaceae	unclassified Sutterellaceae	0	0	0	0	0	0	0	0	0	0	0	0	0	0	0	0	0	0	0	0	0	0	0	0	0	0	0	0	0	0	0	0	0	0	0	0	0	0	0	0	0	0	0
93c6b112f264d510c15221a01c614915	Bacteria	Firmicutes	Clostridia	Clostridiales	Ruminococcaceae	Oscillibacter	0	0	0	0	0	0	0	0	0	0	0	0	0	0	0	0	0	0	0	0	0	0	0	0	0	0	0	0	0	0	0	0	0	0	0	0	0	0	0	0	0	0	0
87cbd16c9ccad917ee0e1155b02122a1	Bacteria	Firmicutes	Clostridia	Clostridiales	Lachnospiraceae	Clostridium XlVb	0	0	0	0	0	0	0	0	0	0	0	0	0	0	0	0	0	0	0	0	0	0	0	0	0	0	0	0	0	0	0	0	0	0	0	0	0	0	0	0	0	0	0
1a0a323bdfa00e24b4492abfeadb5af8	Bacteria	Firmicutes	Bacilli	Lactobacillales	Lactobacillaceae	Pediococcus	0	0	0	0	0	0	0	0	0	0	0	0	0	0	0	0	0	0	0	0	0	0	0	0	0	0	0	0	0	0	0	0	0	0	0	0	0	0	0	0	0	0	0
b50ef7097df4bf7a370bd4811bfeeca2	Bacteria	Firmicutes	Clostridia	Clostridiales	Lachnospiraceae	Clostridium XlVb	0	0	0	0	0	0	0	0	0	0	0	0	0	0	0	0	0	0	0	0	0	0	0	0	0	0	0	0	0	0	0	0	0	0	0	0	0	0	0	0	0	0	0
1c46d75b4de1f6236d973c1796bcc48f	Bacteria	Bacteroidetes	Sphingobacteriia	Sphingobacteriales	Chitinophagaceae	unclassified Chitinophagaceae	0	0	0	0	0	0	0	0	0	0	0	0	0	0	0	0	0	0	0	0	0	0	0	0	0	0	0	0	0	0	0	0	0	0	0	0	0	0	0	0	0	0	0
7d885518cc964a496b61585d58bf8167	Bacteria	Proteobacteria	Alphaproteobacteria	Caulobacterales	Caulobacteraceae	unclassified Caulobacteraceae	0	0	0	0	0	0	0	0	0	0	0	0	0	0	0	0	0	0	0	0	0	0	0	0	0	0	0	0	0	0	0	0	0	0	0	0	0	0	0	0	0	0	0
cd23797f4bad591c8455aab4f726e452	Bacteria	Firmicutes	Clostridia	Clostridiales	Lachnospiraceae	Clostridium XlVb	0	0	0	0	0	0	0	0	0	0	0	0	0	0	0	0	0	0	0	0	0	0	0	0	0	0	0	0	0	0	0	0	0	0	0	0	0	0	0	0	0	0	0
3a158e978745e15c53324b7d9a1bfca1	Bacteria	Firmicutes	Clostridia	Clostridiales	Clostridiales Incertae Sedis XIII	unclassified Clostridiales Incertae Sedis XIII	0	0	0	0	0	0	0	0	0	0	0	0	0	0	0	0	0	0	0	0	0	0	0	0	0	0	0	0	0	0	0	0	0	0	0	0	0	0	0	0	0	0	0
2958fe5c6ae92710c6c1ccbedc7b8973	Bacteria	Elusimicrobia	Elusimicrobia	Elusimicrobiales	Elusimicrobiaceae	unclassified Elusimicrobiaceae	0	0	0	0	0	0	0	0	0	0	0	0	0	0	0	0	0	0	0	0	0	0	0	0	0	0	0	0	0	0	0	0	0	0	0	0	0	0	0	0	0	0	0
2f19b69db7b5307c8e74aa2968954ecd	Bacteria	Firmicutes	Erysipelotrichia	Erysipelotrichales	unclassified Erysipelotrichales	unclassified Erysipelotrichales	0	0	0	0	0	0	0	0	0	0	0	0	0	0	0	0	0	0	0	0	0	0	0	0	0	0	0	0	0	0	0	0	0	0	0	0	0	0	0	0	0	0	0
5c2ef040ffa9f4db74f2d98cd7220b3c	Bacteria	Bacteroidetes	Bacteroidia	Bacteroidales	Porphyromonadaceae	Butyricimonas	0	0	0	0	0	0	0	0	0	0	0	0	0	0	0	0	0	0	0	0	0	0	0	0	0	0	0	0	0	0	0	0	0	0	0	0	0	0	0	0	0	0	0
182fe0138605d7625a59f0aa3add9f89	Bacteria	Bacteroidetes	Bacteroidia	Bacteroidales	Marinilabiliaceae	unclassified Marinilabiliaceae	0	0	0	0	0	0	0	0	0	0	0	0	0	0	0	0	0	0	0	0	0	0	0	0	0	0	0	0	0	0	0	0	0	0	0	0	0	0	0	0	0	0	0
98a69c9c553150f0ff5f596d617f6ff5	Bacteria	Firmicutes	Clostridia	Clostridiales	Peptostreptococcaceae	Terrisporobacter	0	0	0	0	0	0	0	0	0	0	0	0	0	0	0	0	0	0	0	0	0	0	0	0	0	0	0	0	0	0	0	0	0	0	0	0	0	0	0	0	0	0	0
686cb1a1fe9e0dac882366d24f1b909a	Bacteria	Proteobacteria	Betaproteobacteria	Burkholderiales	Sutterellaceae	Sutterella	0	0	0	0	0	0	0	0	0	0	0	0	0	0	0	0	0	0	0	0	0	0	0	0	0	0	0	0	0	0	0	0	0	0	0	0	0	0	0	0	0	0	0
7ca0faf53ae89b29580c698cb269aaed	Bacteria	Bacteroidetes	Bacteroidia	Bacteroidales	Porphyromonadaceae	Butyricimonas	0	0	0	0	0	0	0	0	0	0	0	0	0	0	0	0	0	0	0	0	0	0	0	0	0	0	0	0	0	0	0	0	0	0	0	0	0	0	0	0	0	0	0
b7bdd0170d0bba70dd35fccb22ac30ee	Bacteria	Proteobacteria	Gammaproteobacteria	Enterobacteriales	Enterobacteriaceae	Providencia	0	0	0	0	0	0	0	0	0	0	0	0	0	0	0	0	0	0	0	0	0	0	0	0	0	0	0	0	0	0	0	0	0	0	0	0	0	0	0	0	0	0	0
eda7de121c310e55c11a0d28878c26f1	Bacteria	Proteobacteria	Betaproteobacteria	Burkholderiales	Sutterellaceae	Parasutterella	0	0	0	0	0	0	0	0	0	0	0	0	0	0	0	0	0	0	0	0	0	0	0	0	0	0	0	0	0	0	0	0	0	0	0	0	0	0	0	0	0	0	0
ba49bf6b8599cec96a6877feb59c2f00	Bacteria	Firmicutes	Clostridia	Clostridiales	Peptostreptococcaceae	Filifactor	0	0	0	0	0	0	0	0	0	0	0	0	0	0	0	0	0	0	0	0	0	0	0	0	0	0	0	0	0	0	0	0	0	0	0	0	0	0	0	0	0	0	0
0ab4d3c8442a67b3224115d721d96ba8	Bacteria	Bacteroidetes	Bacteroidia	Bacteroidales	Porphyromonadaceae	Parabacteroides	0	0	0	0	0	0	0	0	0	0	0	0	0	0	0	0	0	0	0	0	0	0	0	0	0	0	0	0	0	0	0	0	0	0	0	0	0	0	0	0	0	0	0
2de77f329efe8481050cb878d3617fb8	Bacteria	Firmicutes	Clostridia	Clostridiales	Clostridiales Incertae Sedis XIII	unclassified Clostridiales Incertae Sedis XIII	0.0553141	0	0	0	0	0	0	0	0	0.0626436	0	0	0	0	0	0	0.0223208	0	0	0	0	0	0	0	0	0	0	0	0	0	0.17939	0.0383783	0	0	0	0	0.0480134	0	0.100739	0.21361	0.45738	0.056281	0.0126936
95d3403604fbd33584d22c77ecda64c2	Bacteria	Spirochaetes	Spirochaetia	Spirochaetales	unclassified Spirochaetales	unclassified Spirochaetales	0	0	0	0	0	0	0	0	0	0	0	0	0	0	0	0	0	0	0	0	0	0	0	0	0	0	0	0	0	0	0	0	0	0	0	0	0	0	0	0	0	0	0
3b46c3eae91b21912ba739dbddebfd3c	Bacteria	Firmicutes	Clostridia	Clostridiales	Ruminococcaceae	Oscillibacter	0	0	0	0	0	0	0	0	0	0	0	0	0	0	0	0	0	0	0	0	0	0	0	0	0	0	0	0	0	0	0	0	0	0	0	0	0	0	0	0	0	0	0
30a4bd53eb85416fb53fd1619a4cb37b	Bacteria	Firmicutes	Clostridia	Clostridiales	Lachnospiraceae	Clostridium XlVb	0	0	0	0	0	0	0	0	0	0	0	0	0	0	0	0	0	0	0	0	0	0	0	0	0	0	0	0	0	0	0	0	0	0	0	0	0	0	0	0	0	0	0
bb3e318ce86db7d7ce7162e982eae015	Bacteria	Proteobacteria	Gammaproteobacteria	Enterobacteriales	Enterobacteriaceae	Citrobacter	0	0	0	0	0	0	0	0	0	0	0	0	0	0	0	0	0	0	0	0	0	0	0	0	0	0	0	0	0	0	0	0	0	0	0	0	0	0	0	0	0	0	0
2dd39daadbad2adf97cd40bdc8c84b01	Bacteria	Firmicutes	Clostridia	Clostridiales	Ruminococcaceae	Oscillibacter	0	0	0	0	0	0	0	0	0	0	0	0	0	0	0	0	0	0	0	0	0	0	0	0	0	0	0	0	0	0	0	0	0	0	0	0	0	0	0	0	0	0	0
7b802ea68884413fa54108e571c58dd6	Bacteria	Proteobacteria	Alphaproteobacteria	Rhizobiales	Phyllobacteriaceae	unclassified Phyllobacteriaceae	0	0	0	0	0	0	0	0	0	0	0	0	0	0	0	0	0	0	0	0	0	0	0	0	0	0	0	0	0	0	0	0	0	0	0	0	0	0	0	0	0	0	0
55f8b6f42b4f04a29ae774aa44edb119	Bacteria	Firmicutes	Clostridia	Clostridiales	Lachnospiraceae	Dorea	0	0	0	0	0	0	0	0	0	0	0	0	0	0	0	0	0	0	0	0	0	0	0	0	0	0	0	0	0	0	0	0	0	0	0	0	0	0	0	0	0	0	0
1b001271d399b3a20aa5fe6c11238b1d	Bacteria	Firmicutes	Clostridia	Clostridiales	Ruminococcaceae	Subdoligranulum	0	0	0	0	0	0	0	0	0	0	0	0	0	0	0	0	0	0	0	0	0	0	0	0	0	0	0	0	0	0	0	0	0	0	0	0	0	0	0	0	0	0	0
1609dedd468e6cc060c76bff2f06a6ea	Bacteria	Firmicutes	Erysipelotrichia	Erysipelotrichales	unclassified Erysipelotrichales	unclassified Erysipelotrichales	0	0	0	0	0	0	0	0	0	0	0	0	0	0	0	0	0	0	0	0	0	0	0	0	0	0	0	0	0	0	0	0	0	0	0	0	0	0	0	0	0	0	0
213a5515312c97f861098db004394b74	Bacteria	Actinobacteria	Actinobacteria	Coriobacteriales	Coriobacteriaceae	Collinsella	0	0	0	0	0	0	0	0	0	0	0	0	0	0	0	0	0	0	0	0	0	0	0	0	0	0	0	0	0	0	0	0	0	0	0	0	0	0	0	0	0	0	0
8e60c64e08b0d33e630b19bd3c0a44b4	Bacteria	Firmicutes	Clostridia	Clostridiales	Lachnospiraceae	Clostridium XlVb	0	0	0	0	0	0	0	0	0	0	0	0	0	0	0	0	0	0	0	0	0	0	0	0	0	0	0	0	0	0	0	0	0	0	0	0	0	0	0	0	0	0	0
9ce61d32f4823f19e6793a43e05a73e3	Bacteria	Firmicutes	Clostridia	Clostridiales	Peptostreptococcaceae	unclassified Peptostreptococcaceae	0	0	0	0	0	0	0	0	0	0	0	0	0	0	0	0	0	0	0	0	0	0	0	0	0	0	0	0	0	0	0	0	0	0	0	0	0	0	0	0	0	0	0
95ded853ec1020a94374fb295c4c8a68	Bacteria	Firmicutes	Clostridia	Clostridiales	Ruminococcaceae	Pseudoflavonifractor	0	0	0	0	0	0	0	0	0	0	0	0	0	0	0	0	0	0	0	0	0	0	0	0	0	0	0	0	0	0	0	0	0	0	0	0	0	0	0	0	0	0	0
428d0541e5f9705d8a4e20e0ee0aba5d	Bacteria	Firmicutes	Bacilli	Bacillales	Staphylococcaceae	Nosocomiicoccus	0	0	0	0	0	0	0	0	0	0	0	0	0	0	0	0	0	0	0	0	0	0	0	0	0	0	0	0	0	0	0	0	0	0	0	0	0	0	0	0	0	0	0
338d97bf2b57a5a3562fac214a002b51	Bacteria	Proteobacteria	Alphaproteobacteria	Rhizobiales	Phyllobacteriaceae	Mesorhizobium	0	0	0	0	0	0	0	0	0	0	0	0	0	0	0	0	0	0	0	0	0	0	0	0	0	0	0	0	0	0	0	0	0	0	0	0	0	0	0	0	0	0	0
3e6f3306fa4fc5acdaa7445fa6268eee	Bacteria	Proteobacteria	Gammaproteobacteria	Aeromonadales	Succinivibrionaceae	Succinivibrio	0	0	0	0	0	0	0	0	0	0	0	0	0	0	0	0	0	0	0	0	0	0	0	0	0	0	0	0	0	0	0	0	0	0	0	0	0	0	0	0	0	0	0
387445e71ab2efb41ba522667b0135db	Bacteria	Proteobacteria	Betaproteobacteria	Burkholderiales	Alcaligenaceae	Paenalcaligenes	0	0	0	0	0	0	0	0	0	0	0	0	0	0	0	0	0	0	0	0	0	0	0	0	0	0	0	0	0	0	0	0	0	0	0	0	0	0	0	0	0	0	0
09a324124c9d65f0288d571853e8a30c	Bacteria	Spirochaetes	Spirochaetia	Spirochaetales	Spirochaetaceae	unclassified Spirochaetaceae	0	0	0	0	0	0	0	0	0	0	0	0	0	0	0	0	0	0	0	0	0	0	0	0	0	0	0	0	0	0	0	0	0	0	0	0	0	0	0	0	0	0	0
f05bffe03fdc75433172d968a249cda6	Bacteria	Bacteroidetes	Bacteroidia	Bacteroidales	Porphyromonadaceae	Parabacteroides	0	0	0	0	0	0	0	0	0	0	0	0	0	0	0	0	0	0	0	0	0	0	0	0	0	0	0	0	0	0	0	0	0	0	0	0	0	0	0	0	0	0	0
f3f017ae1e12860c8fd20f357123b417	Bacteria	Firmicutes	Negativicutes	Selenomonadales	Acidaminococcaceae	Phascolarctobacterium	0	0	0	0	0	0	0	0	0	0	0	0	0	0	0	0	0	0	0	0	0	0	0	0	0	0	0	0	0	0	0	0	0	0	0	0	0	0	0	0	0	0	0
d7be066fd285f8c0a4a595a3c526d904	Bacteria	Firmicutes	Clostridia	Clostridiales	Ruminococcaceae	Clostridium IV	0	0	0	0	0	0	0	0	0	0	0	0	0	0	0	0	0	0	0	0	0	0	0	0	0	0	0	0	0	0	0	0	0	0	0	0	0	0	0	0	0	0	0
affce8bac546aa2b8927cfec8d8cd73a	Bacteria	Firmicutes	Clostridia	Clostridiales	Lachnospiraceae	Dorea	0	0	0	0	0	0	0	0	0	0	0	0	0	0	0	0	0	0	0	0	0	0	0	0	0	0	0	0	0	0	0	0	0	0	0	0	0	0	0	0	0	0	0
843f3955d3bdbd7eadce104ad1dd4b06	Bacteria	Firmicutes	Erysipelotrichia	Erysipelotrichales	Erysipelotrichaceae	Turicibacter	0	0	0	0	0	0	0	0	0	0	0	0	0	0	0	0	0	0	0	0	0	0	0	0	0	0	0	0	0	0	0	0	0	0	0	0	0	0	0	0	0	0	0
0fa73e827e30e62a347e1fd8a67d2785	Bacteria	Bacteroidetes	Sphingobacteriia	Sphingobacteriales	Chitinophagaceae	unclassified Chitinophagaceae	0	0	0	0	0	0	0	0	0	0	0	0	0	0	0	0	0	0	0	0	0	0	0	0	0	0	0	0	0	0	0	0	0	0	0	0	0	0	0	0	0	0	0
fbbcdd053930fb316ab643b0197c3ba2	Bacteria	Firmicutes	Erysipelotrichia	Erysipelotrichales	unclassified Erysipelotrichales	unclassified Erysipelotrichales	0	0	0	0	0	0	0	0	0	0	0	0	0	0	0	0	0	0	0	0	0	0	0	0	0	0	0	0	0	0	0	0	0	0	0	0	0	0	0	0	0	0	0
f3490c35465e13e645bf82e693e07fed	Bacteria	Proteobacteria	Gammaproteobacteria	Aeromonadales	Succinivibrionaceae	unclassified Succinivibrionaceae	0	0	0	0	0	0	0	0	0	0	0	0	0	0	0	0	0	0	0	0	0	0	0	0	0	0	0	0	0	0	0	0	0	0	0	0	0	0	0	0	0	0	0
7f965150f4a2096566e3af77253087c1	Bacteria	Actinobacteria	Actinobacteria	Coriobacteriales	Coriobacteriaceae	Collinsella	0	0	0	0	0	0	0	0	0	0	0	0	0	0	0	0	0	0	0	0	0	0	0	0	0	0	0	0	0	0	0	0	0	0	0	0	0	0	0	0	0	0	0
69bc42a6527c9c233968cd3bfe96a459	Bacteria	Firmicutes	Negativicutes	Selenomonadales	Veillonellaceae	Megasphaera	0	0	0	0	0	0	0	0	0	0	0	0	0	0	0	0	0	0	0	0	0	0	0	0	0	0	0	0	0	0	0	0	0	0	0	0	0	0	0	0	0	0	0
d48b03d74e5fd2438a5cb9ba16c6845f	Bacteria	Firmicutes	Clostridia	Clostridiales	Ruminococcaceae	Faecalibacterium	0	0	0	0	0	0	0	0	0	0	0	0	0	0	0	0	0	0	0	0	0	0	0	0	0	0	0	0	0	0	0	0	0	0	0	0	0	0	0	0	0	0	0
c6ef0a501a7d64353ef71cb8e0d3be11	Bacteria	Firmicutes	Clostridia	Clostridiales	Ruminococcaceae	Oscillibacter	0	0	0	0	0	0	0	0	0	0	0	0	0	0	0	0	0	0	0	0	0	0	0	0	0	0	0	0	0	0	0	0	0	0	0	0	0	0	0	0	0	0	0
125aa2507b5e53f2bc1e6344c4de4631	Bacteria	Firmicutes	Clostridia	Clostridiales	Ruminococcaceae	Oscillibacter	0	0	0	0	0	0	0	0	0	0	0	0	0	0	0	0	0	0	0	0	0	0	0	0	0	0	0	0	0	0	0	0	0	0	0	0	0	0	0	0	0	0	0
ce815863b827fbea585b419ff5ed1c0f	Bacteria	Proteobacteria	Betaproteobacteria	Burkholderiales	Sutterellaceae	Parasutterella	0	0	0	0	0	0	0	0	0	0	0	0	0	0	0	0	0	0	0	0	0	0	0	0	0	0	0	0	0	0	0	0	0	0	0	0	0	0	0	0	0	0	0
df121c5b770795822568e990b32bbf3c	Bacteria	Spirochaetes	Spirochaetia	Spirochaetales	Spirochaetaceae	unclassified Spirochaetaceae	0	0	0	0	0	0	0	0	0	0	0	0	0	0	0	0	0	0	0	0	0	0	0	0	0	0	0	0	0	0	0	0	0	0	0	0	0	0	0	0	0	0	0
12eddf6217127b4a37cd3d3e99323de7	Bacteria	Bacteroidetes	Bacteroidia	Bacteroidales	Rikenellaceae	unclassified Rikenellaceae	0	0	0	0	0	0	0	0	0	0	0	0	0	0	0	0	0	0	0	0	0	0	0	0	0	0	0	0	0	0	0	0	0	0	0	0	0	0	0	0	0	0	0
345b490ab4104a00d89a887cb65438c3	Bacteria	Firmicutes	Negativicutes	Selenomonadales	Veillonellaceae	Megamonas	0	0	0	0	0	0	0	0	0	0	0	0	0	0	0	0	0	0	0	0	0	0	0	0	0	0	0	0	0	0	0	0	0	0	0	0	0	0	0	0	0	0	0
7b71d02ed1c088f8e6467fc96dcfc4bd	Bacteria	Bacteroidetes	Bacteroidia	Bacteroidales	Rikenellaceae	unclassified Rikenellaceae	0	0	0	0	0	0	0	0	0	0	0	0	0	0	0	0	0	0	0	0	0	0	0	0	0	0	0	0	0	0	0	0	0	0	0	0	0	0	0	0	0	0	0
c331d63b084bc5b619bf0d7e65fa5a12	Bacteria	Firmicutes	Negativicutes	Selenomonadales	Veillonellaceae	Megasphaera	0	0	0	0	0	0	0	0	0	0	0	0	0	0	0	0	0	0	0	0	0	0	0	0	0	0	0	0	0	0	0	0	0	0	0	0	0	0	0	0	0	0	0
90cd03a0f5cf8ceb794c0e7e7f5135e1	Bacteria	Bacteroidetes	Bacteroidia	Bacteroidales	Porphyromonadaceae	Butyricimonas	0	0	0	0	0	0	0	0	0	0	0	0	0	0	0	0	0	0	0	0	0	0	0	0	0	0	0	0	0	0	0	0	0	0	0	0	0	0	0	0	0	0	0
d706f66512f71b1c52501bba45661751	Bacteria	Firmicutes	Clostridia	Clostridiales	Ruminococcaceae	Faecalibacterium	0	0	0	0	0	0	0	0	0	0	0	0	0	0	0	0	0	0	0	0	0	0	0	0	0	0	0	0	0	0	0	0	0	0	0	0	0	0	0	0	0	0	0
c2744120a4c8fe3c3b18eb0c960071d3	Bacteria	Firmicutes	Bacilli	Bacillales	Bacillaceae 2	Oceanobacillus	0	0	0	0	0	0	0	0	0	0	0	0	0	0	0	0	0	0	0	0	0	0	0	0	0	0	0	0	0	0	0	0	0	0	0	0	0	0	0	0	0	0	0
c1e593642f230cf1308c23b51c5258e9	Bacteria	Bacteroidetes	Sphingobacteriia	Sphingobacteriales	Chitinophagaceae	unclassified Chitinophagaceae	0	0	0	0	0	0	0	0	0	0	0	0	0	0	0	0	0	0	0	0	0	0	0	0	0	0	0	0	0	0	0	0	0	0	0	0	0	0	0	0	0	0	0
dd665a52ad950892d8af88a18b00de21	Bacteria	Proteobacteria	Alphaproteobacteria	Rhizobiales	Phyllobacteriaceae	unclassified Phyllobacteriaceae	0	0	0	0	0	0	0	0	0	0	0	0	0	0	0	0	0	0	0	0	0	0	0	0	0	0	0	0	0	0	0	0	0	0	0	0	0	0	0	0	0	0	0
c6f344529202e841a4bc4a177cd94a6c	Bacteria	Firmicutes	Negativicutes	Selenomonadales	Veillonellaceae	Schwartzia	0	0	0	0	0	0	0	0	0	0	0	0	0	0	0	0	0	0	0	0	0.0302969	0	0	0	0	0	0	0	0	0	0	0.0453562	0	0	0	0	0	0	0	0	0	0	0
bae56e6c2c4d7c65fc052327dba51cd6	Bacteria	Proteobacteria	Betaproteobacteria	Burkholderiales	Alcaligenaceae	Oligella	0	0	0	0	0	0	0	0	0	0	0	0	0	0	0	0	0	0	0	0	0	0	0	0	0	0	0	0	0	0	0	0	0	0	0	0	0	0	0	0	0	0	0
2e6402fed62eddf33601a2009c99fa66	Bacteria	Lentisphaerae	Lentisphaeria	Victivallales	Victivallaceae	Victivallis	0	0	0	0	0	0	0	0	0	0	0	0	0	0	0	0	0	0	0	0	0	0	0	0	0	0	0	0	0	0	0	0	0	0	0	0	0	0	0	0	0	0	0
aa70467b977348e47e245e1778b73d64	Bacteria	Proteobacteria	Betaproteobacteria	Burkholderiales	Sutterellaceae	Parasutterella	0	0	0	0	0	0	0	0	0	0	0	0	0	0	0	0	0	0	0	0	0	0	0	0	0	0	0	0	0	0	0	0	0	0	0	0	0	0	0	0	0	0	0
83f6f6564c94d00123b161c5a1912886	Bacteria	Actinobacteria	Actinobacteria	Bifidobacteriales	Bifidobacteriaceae	unclassified Bifidobacteriaceae	0	0	0	0	0	0	0	0	0	0	0	0	0	0	0	0	0	0	0	0	0	0	0	0	0	0	0	0	0	0	0	0	0	0	0	0	0	0	0	0	0	0	0
a9e239e2fe0529cf7e14ba80ef92c886	Bacteria	Firmicutes	Clostridia	Clostridiales	Ruminococcaceae	Faecalibacterium	0	0	0	0	0	0	0	0	0	0	0	0	0	0	0	0	0	0	0	0	0	0	0	0	0	0	0	0	0	0	0	0	0	0	0	0	0	0	0	0	0	0	0
a4fcc6ae7c9745ea5e1e9548e81b930c	Bacteria	Actinobacteria	Actinobacteria	Coriobacteriales	Coriobacteriaceae	Collinsella	0	0	0	0	0	0	0	0	0	0	0	0	0	0	0	0	0	0	0	0	0	0	0	0	0	0	0	0	0	0	0	0	0	0	0	0	0	0	0	0	0	0	0
c0a20f8e5549ccd4fb5e49dc71bf3a87	Bacteria	Bacteroidetes	Bacteroidia	Bacteroidales	Porphyromonadaceae	Parabacteroides	0	0	0	0	0	0	0	0	0	0	0	0	0	0	0	0	0	0	0	0	0	0	0	0	0	0	0	0	0	0	0	0	0	0	0	0	0	0	0	0	0	0	0
a98519df2e98f3bf0f6fe54b1faeba83	Bacteria	Firmicutes	Clostridia	Clostridiales	Lachnospiraceae	Clostridium XlVb	0	0	0	0	0	0	0	0	0	0	0	0	0	0	0	0	0	0	0	0	0	0	0	0	0	0	0	0	0	0	0	0	0	0	0	0	0	0	0	0	0	0	0
20a99aef5d2853e19614292f57887327	Bacteria	Firmicutes	Clostridia	Clostridiales	Ruminococcaceae	Subdoligranulum	0	0	0	0	0	0	0	0	0	0	0	0	0	0	0	0	0	0	0	0	0	0	0	0	0	0	0	0	0	0	0	0	0	0	0	0	0	0	0	0	0	0	0
9b5e134a2dac446a10af7344e2900f53	Bacteria	Firmicutes	Clostridia	Clostridiales	Ruminococcaceae	Faecalibacterium	0	0	0	0	0	0	0	0	0	0	0	0	0	0	0	0	0	0	0	0	0	0	0	0	0	0	0	0	0	0	0	0	0	0	0	0	0	0	0	0	0	0	0
aef3b501e0c6c538f5e45ba912cc068c	Bacteria	Fusobacteria	Fusobacteriia	Fusobacteriales	unclassified Fusobacteriales	unclassified Fusobacteriales	0	0	0	0	0	0	0	0	0	0	0	0	0	0	0	0	0	0	0	0	0	0	0	0	0	0	0	0	0	0	0	0	0	0	0	0	0	0	0	0	0	0	0
63a6f52b42bebbae16aafcc30b052907	Bacteria	Firmicutes	Clostridia	Clostridiales	Ruminococcaceae	Faecalibacterium	0	0	0	0	0	0	0	0	0	0	0	0	0	0	0	0	0	0	0	0	0	0	0	0	0	0	0	0	0	0	0	0	0	0	0	0	0	0	0	0	0	0	0
9ea3c4d592f55b4d95d0220d3b3e9dc0	Bacteria	Bacteroidetes	Bacteroidia	Bacteroidales	Porphyromonadaceae	Butyricimonas	0	0	0	0	0	0	0	0	0	0	0	0	0	0	0	0	0	0	0	0	0	0	0	0	0	0	0	0	0	0	0	0	0	0	0	0	0	0	0	0	0	0	0
a805de73dacf53f53689202b605339a3	Bacteria	Proteobacteria	Betaproteobacteria	Burkholderiales	Alcaligenaceae	Pigmentiphaga	0	0	0	0	0	0	0	0	0	0	0	0	0	0	0	0	0	0	0	0	0	0	0	0	0	0	0	0	0	0	0	0	0	0	0	0	0	0	0	0	0	0	0
2fbc380de6428ffcf8e463a209c1e801	Bacteria	Firmicutes	Negativicutes	Selenomonadales	Veillonellaceae	Megasphaera	0	0	0	0	0	0	0	0	0	0	0	0	0	0	0	0	0	0	0	0	0	0	0	0	0	0	0	0	0	0	0	0	0	0	0	0	0	0	0	0	0	0	0
1c0e1e56e21c09e9aef6bca6354884e1	Bacteria	Bacteroidetes	Bacteroidia	Bacteroidales	Porphyromonadaceae	Parabacteroides	0	0	0	0	0	0	0	0	0	0	0	0	0	0	0	0	0	0	0	0	0	0	0	0	0	0	0	0	0	0	0	0	0	0	0	0	0	0	0	0	0	0	0
be7c268f807d95032079a0563a78c7cb	Bacteria	Firmicutes	Clostridia	Clostridiales	Lachnospiraceae	Clostridium XlVb	0	0	0	0	0	0	0	0	0	0	0	0	0	0	0	0	0	0	0	0	0	0	0	0	0	0	0	0	0	0	0	0	0	0	0	0	0	0	0	0	0	0	0
369bc7835f51ade8b254fd50e45e93d9	Bacteria	Firmicutes	Erysipelotrichia	Erysipelotrichales	Erysipelotrichaceae	Coprobacillus	0	0	0	0	0	0	0	0	0	0	0	0	0	0	0	0	0	0	0	0	0	0	0	0	0	0	0	0	0	0	0	0	0	0	0	0	0	0	0	0	0	0	0
9fb94d122e720f34b8f520efb8b51326	Bacteria	Firmicutes	Clostridia	Clostridiales	Ruminococcaceae	Pseudoflavonifractor	0	0	0	0	0	0	0	0	0	0	0	0	0	0	0	0	0	0	0	0	0	0	0	0	0	0	0	0	0	0	0	0	0	0	0	0	0	0	0	0	0	0	0
91cb3693f8208393593116a58056e1a4	Bacteria	Proteobacteria	Alphaproteobacteria	Sphingomonadales	Sphingomonadaceae	unclassified Sphingomonadaceae	0	0	0	0	0	0	0	0	0	0	0	0	0	0	0	0	0	0	0	0	0	0	0	0	0	0	0	0	0	0	0	0	0	0	0	0	0	0	0	0	0	0	0
6e87a5a2816d2398fd3f5483d42043ed	Bacteria	Firmicutes	Erysipelotrichia	Erysipelotrichales	Erysipelotrichaceae	Faecalicoccus	0	0	0	0	0	0	0	0	0	0	0	0	0	0	0	0	0	0	0	0	0	0	0	0	0	0	0	0	0	0	0	0	0	0	0	0	0	0	0	0	0	0	0
b9a1c6e28693645d096b0efbe163c649	Bacteria	Firmicutes	Negativicutes	Selenomonadales	Veillonellaceae	Schwartzia	0	0	0	0	0	0	0	0	0	0	0.0357245	0	0	0	0	0	0	0	0	0	0	0	0	0	0	0	0	0	0	0	0	0	0	0	0	0	0	0	0	0	0	0	0
65d606ba2806770580147d550c0eb245	Bacteria	Bacteroidetes	Bacteroidia	Bacteroidales	Porphyromonadaceae	Butyricimonas	0	0	0	0	0	0	0	0	0	0	0	0	0	0	0	0	0	0	0	0	0	0	0	0	0	0	0	0	0	0	0	0	0	0	0	0	0	0	0	0	0	0	0
f2e035fa9e54cda055faf4a440e920cd	Bacteria	Proteobacteria	Betaproteobacteria	Rhodocyclales	Rhodocyclaceae	Dechloromonas	0	0	0	0	0	0	0	0	0	0	0	0	0	0	0	0	0	0	0	0	0	0	0	0	0	0	0	0	0	0	0	0	0	0	0	0	0	0	0	0	0	0	0
08b3b3c8514111e0df1e32a79adf4d5c	Bacteria	Spirochaetes	unclassified Spirochaetes	unclassified Spirochaetes	unclassified Spirochaetes	unclassified Spirochaetes	0	0	0	0	0	0	0	0	0	0	0	0	0	0	0	0	0	0	0	0	0	0	0	0	0	0	0	0	0	0	0	0	0	0	0	0	0	0	0	0	0	0	0
2c806aad19a34b027bed873d52cb7c9c	Bacteria	Firmicutes	Negativicutes	Selenomonadales	Veillonellaceae	Megasphaera	0	0	0	0	0	0	0	0	0	0	0	0	0	0	0	0	0	0	0	0	0	0	0	0	0	0	0	0	0	0	0	0	0	0	0	0	0	0	0	0	0	0	0
0e30ddbeb593f30ac32201a943931270	Bacteria	Bacteroidetes	Bacteroidia	Bacteroidales	Porphyromonadaceae	Parabacteroides	0	0	0	0	0	0	0	0	0	0	0	0	0	0	0	0	0	0	0	0	0	0	0	0	0	0	0	0	0	0	0	0	0	0	0	0	0	0	0	0	0	0	0
9de9f65ae3fb1370315f31f56eaf6191	Bacteria	Proteobacteria	Gammaproteobacteria	Xanthomonadales	Xanthomonadaceae	Ignatzschineria	0	0	0	0	0	0	0	0	0	0	0	0	0	0	0	0	0	0	0	0	0	0	0	0	0	0	0	0	0	0	0	0	0	0	0	0	0	0	0	0	0	0	0
f0dca85562e23b8e2e87ac34702b2fd7	Bacteria	Firmicutes	Clostridia	Clostridiales	Ruminococcaceae	Oscillibacter	0	0	0	0	0	0	0	0	0	0	0	0	0	0	0	0	0	0	0	0	0	0	0	0	0	0	0	0	0	0	0	0	0	0	0	0	0	0	0	0	0	0	0
73089435b8d1b7f6c65bab963cb7a3c9	Bacteria	Firmicutes	Negativicutes	Selenomonadales	Veillonellaceae	Megasphaera	0	0	0	0	0	0	0	0	0	0	0	0	0	0	0	0	0	0	0	0	0	0	0	0	0	0	0	0	0	0	0	0	0	0	0	0	0	0	0	0	0	0	0
e23006860f85e1e97901b00cabe15b42	Bacteria	Firmicutes	Clostridia	Clostridiales	Ruminococcaceae	Pseudoflavonifractor	0	0	0	0	0	0	0	0	0	0	0	0	0	0	0	0	0	0	0	0	0	0	0	0	0	0	0	0	0	0	0	0	0	0	0	0	0	0	0	0	0	0	0
9986863aea6cfec02f5f77359aa1bf3a	Bacteria	Actinobacteria	Actinobacteria	Coriobacteriales	Coriobacteriaceae	Eggerthella	0	0	0	0	0	0	0	0	0	0	0	0	0	0	0	0	0	0	0	0	0	0	0	0	0	0	0	0	0	0	0	0	0	0	0	0	0	0	0	0	0	0	0
3554df5e4bae799580a024f600a95c8e	Bacteria	Firmicutes	Clostridia	Clostridiales	Ruminococcaceae	Pseudoflavonifractor	0	0	0	0	0	0	0	0	0	0	0	0	0	0	0	0	0	0	0	0	0	0	0	0	0	0	0	0	0	0	0	0	0	0	0	0	0	0	0	0	0	0	0
43db23ba83b9bde03b53c8d7387a7a55	Bacteria	Actinobacteria	Actinobacteria	Actinomycetales	Nocardioidaceae	unclassified Nocardioidaceae	0	0	0	0	0	0	0	0	0	0	0	0	0	0	0	0	0	0	0	0	0	0	0	0	0	0	0	0	0	0	0	0	0	0	0	0	0	0	0	0	0	0	0
5b77301047805c7249730b2e330ed1c1	Bacteria	Actinobacteria	Actinobacteria	Coriobacteriales	Coriobacteriaceae	Slackia	0	0	0	0	0	0	0	0	0	0	0	0	0	0	0	0	0	0	0	0	0	0	0	0	0	0	0	0	0	0	0	0	0	0	0	0	0	0	0	0	0	0	0
3e260ee1d4fb67757caf20733670ae87	Bacteria	Proteobacteria	Betaproteobacteria	Burkholderiales	Alcaligenaceae	Pelistega	0	0	0	0	0	0	0	0	0	0	0	0	0	0	0	0	0	0	0	0	0	0	0	0	0	0	0	0	0	0	0	0	0	0	0	0	0	0	0	0	0	0	0
f3cb2436e712382479f70d047535a314	Bacteria	Firmicutes	Negativicutes	Selenomonadales	Veillonellaceae	Megasphaera	0	0	0	0	0	0	0	0	0	0	0	0	0	0	0	0	0	0	0	0	0	0	0	0	0	0	0	0	0	0	0	0	0	0	0	0	0	0	0	0	0	0	0
a7e63dd2c458e256968426961b00def9	Bacteria	Firmicutes	Negativicutes	Selenomonadales	Veillonellaceae	Megasphaera	0	0	0	0	0	0	0	0	0	0	0	0	0	0	0	0	0	0	0	0	0	0	0	0	0	0	0	0	0	0	0	0	0	0	0	0	0	0	0	0	0	0	0
b66191d3d24856cc579d1d2f4c70bfdb	Bacteria	Firmicutes	Clostridia	Clostridiales	Ruminococcaceae	Pseudoflavonifractor	0	0	0	0	0	0	0	0	0	0	0	0	0	0	0	0	0	0	0	0	0	0	0	0	0	0	0	0	0	0	0	0	0	0	0	0	0	0	0	0	0	0	0
6f0cd215b15ab5209dae9fdd21461f17	Bacteria	Bacteroidetes	Bacteroidia	Bacteroidales	Porphyromonadaceae	Butyricimonas	0	0	0	0	0	0	0	0	0	0	0	0	0	0	0	0	0	0	0	0	0	0	0	0	0	0	0	0	0	0	0	0	0	0	0	0	0	0	0	0	0	0	0
3dbeffe76ee41edfbbc4ba2cd9ecc78e	Bacteria	Spirochaetes	Spirochaetia	Spirochaetales	Spirochaetaceae	unclassified Spirochaetaceae	0	0	0	0	0	0	0	0	0	0	0	0	0	0	0	0	0	0	0	0	0	0	0	0	0	0	0	0	0	0	0	0	0	0	0	0	0	0	0	0	0	0	0
750a15a44d61cca1ca44980f47c597ab	Bacteria	Tenericutes	Mollicutes	Anaeroplasmatales	Anaeroplasmataceae	Asteroleplasma	0.0908732	0.157273	0	0	0	0	0	0	0	0	0	0	0	0	0	0	0	0	0	0	0	0	0	0	0	0	0	0	0	0	0	0	0	0	0	0	0	0	0	0	0	0.0450248	0.0317339
1a8f66a93af423759b34430a5e715f87	Bacteria	Bacteroidetes	Bacteroidia	Bacteroidales	Rikenellaceae	unclassified Rikenellaceae	0	0	0	0	0	0	0	0	0	0	0	0	0	0	0	0	0	0	0	0	0	0	0	0	0	0	0	0	0	0	0	0	0	0	0	0	0	0	0	0	0	0	0
98562a8299584b365fe07610646f2228	Bacteria	Proteobacteria	Alphaproteobacteria	Sphingomonadales	unclassified Sphingomonadales	unclassified Sphingomonadales	0	0	0	0	0	0	0	0	0	0	0	0	0	0	0	0	0	0	0	0	0	0	0	0	0	0	0	0	0	0	0	0	0	0	0	0	0	0	0	0	0	0	0
8cdb2d535770f430f86f4c20e05d96c3	Bacteria	Firmicutes	Negativicutes	Selenomonadales	Veillonellaceae	Anaerovibrio	0	0	0	0	0	0	0	0	0	0	0	0	0	0	0	0	0	0	0	0	0	0	0	0	0	0	0	0	0	0	0	0	0	0	0	0	0	0	0	0	0	0	0
b6502415af4b1a368ca1ee077a11e076	Bacteria	Actinobacteria	Actinobacteria	Coriobacteriales	Coriobacteriaceae	Collinsella	0	0	0	0	0	0	0	0	0	0	0	0	0	0	0	0	0	0	0	0	0	0	0	0	0	0	0	0	0	0	0	0	0	0	0	0	0	0	0	0	0	0	0
873d1b90af80d5765ae0eca50f640c06	Bacteria	Proteobacteria	Alphaproteobacteria	Rhodospirillales	Acetobacteraceae	Acidocella	0	0	0	0	0	0	0	0	0	0	0	0	0	0	0	0	0	0	0	0	0	0	0	0	0	0	0	0	0	0	0	0	0	0	0	0	0	0	0	0	0	0	0
cf5122d60488db2b10fa6875815fd4b3	Bacteria	Bacteroidetes	Bacteroidia	Bacteroidales	Rikenellaceae	unclassified Rikenellaceae	0	0	0	0	0	0	0	0	0	0	0	0	0	0	0	0	0	0	0	0	0	0	0	0	0	0	0	0	0	0	0	0	0	0	0	0	0	0	0	0	0	0	0
8bf35b137a8ca724752564f772019c64	Bacteria	Proteobacteria	Betaproteobacteria	Burkholderiales	Oxalobacteraceae	unclassified Oxalobacteraceae	0	0	0	0	0	0	0	0	0	0	0	0	0	0	0	0	0	0	0	0	0	0	0	0	0	0	0	0	0	0	0	0	0	0	0	0	0	0	0	0	0	0	0
e0d00832f27c378bff87a1ca9b9cdddb	Bacteria	Firmicutes	Clostridia	Clostridiales	Ruminococcaceae	Pseudoflavonifractor	0	0	0	0	0	0	0	0	0	0	0	0	0	0	0	0	0	0	0	0	0	0	0	0	0	0	0	0	0	0	0	0	0	0	0	0	0	0	0	0	0	0	0
cbf0d83d376e9463466554c1e9047ce9	Bacteria	Firmicutes	Clostridia	Clostridiales	Ruminococcaceae	Oscillibacter	0	0	0	0	0	0	0	0	0	0	0	0	0	0	0	0	0	0	0	0	0	0	0	0	0	0	0	0	0	0	0	0	0	0	0	0	0	0	0	0	0	0	0
06654c93accdff49f08d9be2f8145e42	Bacteria	Proteobacteria	Gammaproteobacteria	Xanthomonadales	Xanthomonadaceae	Luteimonas	0	0	0	0	0	0	0	0	0	0	0	0	0	0	0	0	0	0	0	0	0	0	0	0	0	0	0	0	0	0	0	0	0	0	0	0	0	0	0	0	0	0	0
5614399f100e8fed39de24576dd7bb4f	Bacteria	Firmicutes	Clostridia	Clostridiales	Lachnospiraceae	Clostridium XlVb	0	0	0	0	0	0	0	0	0	0	0	0	0	0	0	0	0	0	0	0	0	0	0	0	0	0	0	0	0	0	0	0	0	0	0	0	0	0	0	0	0	0	0
c26be756207ae9d66b8c835dead2d937	Bacteria	Actinobacteria	Actinobacteria	Actinomycetales	Beutenbergiaceae	unclassified Beutenbergiaceae	0	0	0	0	0	0	0	0	0	0	0	0	0	0	0	0	0	0	0	0	0	0	0	0	0	0	0	0	0	0	0	0	0	0	0	0	0	0	0	0	0	0	0
d3507f3395a6147685f2dddf2ef046c3	Bacteria	Tenericutes	Mollicutes	Anaeroplasmatales	Anaeroplasmataceae	Asteroleplasma	0	0	0	0	0	0	0	0	0	0	0	0	0	0	0	0	0	0	0	0	0	0	0	0	0	0	0	0	0	0	0	0	0	0	0	0	0	0	0	0	0	0	0
9beb910bb53bf51465911dbab4357150	Bacteria	Actinobacteria	Actinobacteria	Coriobacteriales	Coriobacteriaceae	Slackia	0	0	0	0	0	0	0	0	0	0	0	0	0	0	0	0	0	0	0	0	0	0	0	0	0	0	0	0	0	0	0	0	0	0	0	0	0	0	0	0	0	0	0
[truncated: 190 more columns]

## Sheet: Table S8.2
Table S8.2 Mean, median and standard deviations of rare genus-level taxa in BS and R samples.
	Mean relative abundance						Median and standard deviations
Genus	d42BS	d70BS	d98BS	d112BS	d140BS	140R	d140R	Std.	d42BS	Std.	d70BS	Std.	d98BS	Std.	d112BS	Std.	d140BS	Std.
Acidocella	0.00189052	0.0187453	0.0250887	0.0277567	0.00521489	0	0	0	0	0.00627014	0	0.0529667	0	0.0645661	0	0.0672441	0	0.0111714
Allisonella	0	0.00287917	0.000411734	0.0016378	0.000769288	0.0021047	0	0.0110215	0	0	0	0.0119395	0	0.00294037	0	0.00970333	0	0.00527398
Alloprevotella	0	0	0.00158019	0.000825877	0	0	0	0	0	0	0	0	0	0.0112848	0	0.00431936	0	0
Anaerovibrio	0	0.00643968	0.00416998	0.000885645	0.000946648	0	0	0	0	0	0	0.0182983	0	0.0297796	0	0.00469895	0	0.00648989
Anaerovorax	0.00100156	0.00687837	0.0146154	0.0135612	0.00850298	0.0437469	0	0.079929	0	0.0033218	0	0.0350729	0	0.045204	0	0.0420947	0	0.0213253
Asteroleplasma	0	0.000401981	0.00938957	0.00521328	0.00522065	0.02189	0	0.0782784	0	0	0	0.00204971	0	0.0651779	0	0.0230872	0	0.0328755
Aureimonas	0.00881699	0.0571452	0.0694908	0.0444451	0.058675	0	0	0	0	0.0203493	0	0.0814815	0	0.151312	0	0.086066	0	0.109334
Bacillus	0	0.0122425	0.00127239	0.0115593	0	0	0	0	0	0	0	0.0398681	0	0.00887954	0	0.0592505	0	0
Barnesiella	0.046772	0.00709656	0.00661398	8.55864e-05	0	0	0	0	0	0.0772517	0	0.0251633	0	0.0265448	0	0.000611209	0	0
Campylobacter	0.0143674	0.0309508	0.00550346	0.00423969	0.00618123	0.0272316	0	0.057078	0	0.0432815	0	0.12018	0	0.0185602	0	0.015826	0	0.0206148
Citricoccus	0	0	0	0.00229278	0.00385005	0	0	0	0	0	0	0	0	0	0	0.0136041	0	0.0263946
Citrobacter	0	0	0.00136401	0.018531	0	0	0	0	0	0	0	0	0	0.00974098	0	0.132338	0	0
Clostridium IV	0	0.000315147	0.000858761	0	0	0	0	0	0	0	0	0.00160694	0	0.00433266	0	0	0	0
Collinsella	0.0407225	0.00288065	0.00322571	0.00376794	0	0	0	0	0.0153128	0.0550902	0	0.00954304	0	0.0145284	0	0.0198699	0	0
Coprobacillus	0	0.00196383	0.002102	0	0	0	0	0	0	0	0	0.0100136	0	0.0099995	0	0	0	0
Coprobacter	0	0.00109039	0.000274764	0	0	0	0	0	0	0	0	0.00435336	0	0.00196221	0	0	0	0
Dechloromonas	0	0.00690567	0	0	0	0	0	0	0	0	0	0.0352121	0	0	0	0	0	0
Desulfovibrio	0.000843026	0.000294657	0	0	0	0	0	0	0	0.002796	0	0.00150246	0	0	0	0	0	0
Dorea	0.0134925	0.00608248	0	0	0	0	0	0	0	0.0364902	0	0.0310147	0	0	0	0	0	0
Eggerthella	0	0.00319638	0.000274764	0.000683703	0	0	0	0	0	0	0	0.0162984	0	0.00196221	0	0.00384026	0	0
Eisenbergiella	0	0	0	0	0.000240685	0.0176009	0	0.0894454	0	0	0	0	0	0	0	0	0	0.00165006
Escherichia/Shigella	0	0.0028665	0.0106561	0.0222888	0.00324151	0	0	0	0	0	0	0.0146164	0	0.0446678	0	0.103444	0	0.0159447
Faecalibacterium	0.00271762	0.0660825	0.0083636	0.00400961	0	0	0	0	0	0.00901332	0	0.206403	0	0.0303047	0	0.0286343	0	0
Faecalicoccus	0	0	0	0	0.00353107	0	0	0	0	0	0	0	0	0	0	0	0	0.0227852
Filifactor	0	0.000673488	0.0170582	0	0.000173904	0	0	0	0	0	0	0.00343413	0	0.12182	0	0	0	0.00119223
Frigoribacterium	0.00224499	0.0475552	0.101875	0.0759216	0.0740998	0	0	0	0	0.00744579	0	0.0869779	0.0303324	0.152095	0	0.149803	0	0.134059
Holdemania	0	0	0.00172067	0.00144657	0	0	0	0	0	0	0	0	0	0.012288	0	0.0103306	0	0
Hymenobacter	0	0.0151001	0.0172138	0.0216231	0.0132421	0	0	0	0	0	0	0.0534693	0	0.0745069	0	0.0652005	0	0.0526704
Ignatzschineria	0	0.00348931	0.00647763	0.0156017	0.00537615	0	0	0	0	0	0	0.0162988	0	0.0243728	0	0.0751313	0	0.0286569
Lachnoanaerobaculum	0	0.000820994	0.0009046	0	0.000130852	0	0	0	0	0	0	0.00418627	0	0.00646013	0	0	0	0.000897079
Luteimonas	0.00100156	0	0	0.00534326	0.00665891	0	0	0	0	0.0033218	0	0	0	0	0	0.0256113	0	0.0342612
Megamonas	0.0129679	0	0	0.000238297	0	0	0	0	0	0.0393516	0	0	0	0	0	0.00170178	0	0
Megasphaera	0.00877078	0.0216221	0.00498251	0.0263947	0.0014737	0	0	0	0	0.0290894	0	0.0877041	0	0.0237038	0	0.138457	0	0.00835084
Mesorhizobium	0.00552821	0.0172644	0.0565582	0.049834	0.0150593	0	0	0	0	0.0132318	0	0.0502476	0	0.118237	0	0.0899477	0	0.0309809
Mitsuokella	0	0	0	0.000741691	0	0	0	0	0	0	0	0	0	0	0	0.00529673	0	0
Nitrospira	0	0	0	0	0.0154554	0	0	0	0	0	0	0	0	0	0	0	0	0.0888861
Nosocomiicoccus	0.00786321	0.0203871	0.00258891	0.00300872	0	0	0	0	0	0.0178083	0	0.0719652	0	0.00878256	0	0.0164297	0	0
Novosphingobium	0.00236315	0.0339756	0.0350813	0.00683042	0.0108998	0	0	0	0	0.00783767	0	0.0612391	0	0.104846	0	0.0270772	0	0.0319016
Oceanobacillus	0	0	0.000292625	0.000317729	0.0080739	0	0	0	0	0	0	0	0	0.00208976	0	0.00226904	0	0.0553519
Oligella	0	0.0151857	0.0246124	0.0262938	0.0517351	0	0	0	0	0	0	0.0352486	0	0.0815523	0	0.0878394	0	0.106839
Ottowia	0.0444162	0.057072	0.00353359	0.000173082	0	0	0	0	0	0.0740968	0	0.150227	0	0.0133673	0	0.00123605	0	0
Paenalcaligenes	0.00325507	0.00788961	0.0225463	0.0219377	0.0374892	0	0	0	0	0.0107958	0	0.0224507	0	0.0780773	0	0.059181	0	0.0848632
Parabacteroides	0.0658497	0.011916	0.0231414	0.00758626	0.00228322	0	0	0	0.00649865	0.14525	0	0.0307149	0	0.0541748	0	0.0223668	0	0.0086921
Parasutterella	0	0.00112502	0.0156791	0.0158659	0.00609882	0	0	0	0	0	0	0.00440555	0	0.0713514	0	0.101097	0	0.0418114
Pediococcus	0	0	0.0165413	0.0159725	0	0	0	0	0	0	0	0	0	0.0776567	0	0.082078	0	0
Pelistega	0	0	0	0	0.00727567	0	0	0	0	0	0	0	0	0	0	0	0	0.0498795
Pelomonas	0.0157968	0.0254441	0.0547572	0.0406434	0.029638	0	0	0	0	0.035152	0	0.0622231	0	0.116	0	0.0935557	0	0.0674361
Phascolarctobacterium	0.00168605	0.00800677	0.00175049	0.00490243	0.00254098	0	0	0	0	0.005592	0	0.0226916	0	0.00801969	0	0.0220019	0	0.00908207
Pigmentiphaga	0	0.0109644	0.0153207	0.0250107	0.0255363	0	0	0	0	0	0	0.0358299	0	0.0431421	0	0.0868286	0	0.0691885
Providencia	0	0.0085703	0.0151254	0.0126686	0	0	0	0	0	0	0	0.0437001	0	0.0923326	0	0.0659904	0	0
Romboutsia	0	0	0.00109351	0.0117896	0	0	0	0	0	0	0	0	0	0.00579995	0	0.0779191	0	0
Schwartzia	0.016469	0.00481785	8.05515e-05	0.00317112	0	0.00236974	0	0.00931034	0	0.0546216	0	0.0245663	0	0.000575253	0	0.0146012	0	0
Slackia	0.0616197	0.0240604	0.00170602	0	0	0	0	0	0	0.137536	0	0.103318	0	0.00714589	0	0	0	0
Sphingobium	0	0	0.00384927	0.00891255	0.0332933	0	0	0	0	0	0	0	0	0.0198575	0	0.0563031	0	0.155213
Sporosarcina	0	0.0122849	0.00178233	0.00167393	0.00844126	0	0	0	0	0	0	0.0428817	0	0.00835215	0	0.0119543	0	0.053879
Succinivibrio	0	0.0298107	0.00469599	0.00415222	0.0108417	0	0	0	0	0	0	0.118163	0	0.019364	0	0.0196477	0	0.0481576
Sutterella	0.00309109	0.0136222	0.00805474	0.00366988	0.00314192	0	0	0	0	0.010252	0	0.0297188	0	0.033102	0	0.0138881	0	0.0132023
Suttonella	0.0372544	0.0496395	0.0157884	0.00411696	0.00098756	0	0	0	0	0.100129	0	0.114312	0	0.0616168	0	0.024876	0	0.00677037
Terrisporobacter	0	0	0	0	0.000270471	0	0	0	0	0	0	0	0	0	0	0	0	0.00185426
Trueperella	0.00225351	0	0.000494946	0.00120152	0.0156813	0.000490312	0	0.00336141	0	0.00747405	0	0	0	0.00325397	0	0.0067988	0	0.107505
Turicibacter	0	0.0238319	0.0439715	0.0333469	0.0583782	0.00025794	0	0.00176835	0	0	0	0.0383577	0	0.115353	0	0.0797921	0	0.107691
unclassified	0	0	0.00249243	0	0	0	0	0	0	0	0	0	0	0.0177995	0	0	0	0
unclassified Acetobacteraceae	0.00330841	0.0432676	0.0241215	0.0299285	0.0296933	0	0	0	0	0.0109727	0	0.0789058	0	0.0608685	0	0.0615398	0	0.0595689
unclassified Anaeroplasmatales	0	0.000615746	0	0	0	0	0	0	0	0	0	0.0031397	0	0	0	0	0	0
unclassified Beutenbergiaceae	0	0.0232966	0.0234255	0.00824609	0.0402511	0	0	0	0	0	0	0.0310766	0	0.056102	0	0.0230189	0	0.116163
unclassified Bifidobacteriaceae	0	0.0278462	0.00711906	0.00538105	0.00547062	0	0	0	0	0	0	0.107963	0	0.025409	0	0.0150174	0	0.0192778
unclassified Bifidobacteriales	0	0.00254793	0	0	0	0	0	0	0	0	0	0.0129919	0	0	0	0	0	0
unclassified Cardiobacteriaceae	0.0188243	0.0216138	0.000108351	0	0	0	0	0	0	0.0443033	0	0.0615905	0	0.000773781	0	0	0	0
unclassified Caulobacteraceae	0.00437182	0.0489111	0.0236533	0.0150807	0.0270173	0	0	0	0	0.0144997	0	0.0856191	0	0.0737357	0	0.0486635	0	0.0698805
unclassified Chitinophagaceae	0	0	0.014057	0	0.0271952	0	0	0	0	0	0	0	0	0.0929956	0	0	0	0.0977641
unclassified Clostridiales Incertae Sedis XI	0.0238476	0.00308206	0.00855936	0.0268145	0.0176772	0	0	0	0	0.0790936	0	0.0110337	0	0.0278859	0	0.0899606	0	0.111252
unclassified Clostridiales Incertae Sedis XIII	0	0.0111915	0.006639	0.00825843	0.00582562	0.0281082	0	0.077575	0	0	0	0.028481	0	0.021849	0	0.021743	0	0.0170224
unclassified Comamonadaceae	0.0051953	0.00577751	0.0345487	0.0211083	0.0218716	0	0	0	0	0.0172309	0	0.0204323	0	0.123948	0	0.0557163	0	0.0703958
unclassified Deltaproteobacteria	0	0.00184724	0.0101325	0.00357139	0.00258958	0	0	0	0	0	0	0.0094191	0	0.0490765	0	0.0129188	0	0.0134111
unclassified Elusimicrobiaceae	0	0	0.00137513	0	0.000405776	0	0	0	0	0	0	0	0	0.00982039	0	0	0	0.00278186
unclassified Erysipelotrichales	0.00600936	0.021513	0.0257377	0.0103296	0.010622	0	0	0	0	0.0199308	0	0.0831408	0	0.0811551	0	0.0264222	0	0.0410855
unclassified Erysipelotrichia	0	0.00449341	0.000137382	0	0	0	0	0	0	0	0	0.0207079	0	0.000981104	0	0	0	0
unclassified Fusobacteriales	0.0150042	0.0271123	0.000238627	0	0	0	0	0	0	0.0411882	0	0.0769614	0	0.00147343	0	0	0	0
unclassified Fusobacteriia	0.0228521	0.0365427	0.000411785	0	0	0	0	0	0	0.0553636	0	0.0857908	0	0.00206147	0	0	0	0
unclassified Lentisphaerae	0	0.0351768	0	0	0	0.0041945	0	0.028756	0	0	0	0.179367	0	0	0	0	0	0
unclassified Marinilabiliaceae	0.0050973	0.0157641	0.0159128	0.0110847	0.0167093	0.0256971	0	0.0467834	0	0.0101166	0	0.0360015	0	0.0366356	0	0.0295838	0	0.0345364
unclassified Nocardioidaceae	0	0	0.00767204	0.0209258	0.00878606	0	0	0	0	0	0	0	0	0.0402005	0	0.0824854	0	0.0325953
unclassified Oxalobacteraceae	0	0	0.0063976	0.0130942	0.00530989	0	0	0	0	0	0	0	0	0.0214519	0	0.0514869	0	0.0213455
unclassified Peptostreptococcaceae	0.00955408	0.0362529	0.00310575	0.0136524	0.00442642	0	0	0	0	0.022104	0	0.0843989	0	0.0151563	0	0.0526765	0	0.027207
unclassified Phyllobacteriaceae	0	0	0.0203116	0.0283357	0.0249254	0	0	0	0	0	0	0	0	0.106618	0	0.141858	0	0.0759744
unclassified Pseudomonadales	0.000827102	0.00371871	0.00070341	0.00103849	0.0044855	0	0	0	0	0.00274319	0	0.0106202	0	0.00358765	0	0.0074163	0	0.030751
unclassified Rikenellaceae	0	0.00597646	0.0156442	0.0145663	0.0107159	0	0	0	0	0	0	0.025472	0	0.0731501	0	0.0641844	0	0.0315823
unclassified Sphingomonadaceae	0	0.00124392	0.00786349	0.00206027	0.0181842	0	0	0	0	0	0	0.00440096	0	0.0561565	0	0.0103835	0	0.073092
unclassified Spirochaetaceae	0	0.0149394	0.0251095	0.00380784	0.00948713	0	0	0	0	0	0	0.037846	0	0.090672	0	0.0167497	0	0.0267368
unclassified Spirochaetales	0	0	0.00277014	0	0	0	0	0	0	0	0	0	0	0.0148222	0	0	0	0
unclassified Spirochaetes	0	0	0.00333546	0.00427231	0.00580655	0.00025794	0	0.00176835	0	0	0	0	0	0.0132256	0	0.0226923	0	0.027754
unclassified Spirochaetia	0	0	0.0120022	0	0	0	0	0	0	0	0	0	0	0.0653266	0	0	0	0
unclassified Succinivibrionaceae	0	0.00281387	0.000293438	0.000447547	0.0201062	0.0200063	0	0.101008	0	0	0	0.014348	0	0.00209556	0	0.00236609	0	0.065641
unclassified Sutterellaceae	0	0.00548701	0.00169803	0.000734344	0.00062871	0	0	0	0	0	0	0.0165534	0	0.00750751	0	0.0036805	0	0.00431022
unclassified Synergistaceae	0.0158149	0.0255081	0.0123695	8.55864e-05	0	0	0	0	0	0.052452	0	0.122396	0	0.046286	0	0.000611209	0	0
Victivallis	0	0.00296947	0	0	0	0	0	0	0	0	0	0.0151414	0	0	0	0	0	0
Butyricimonas	0.0425071	0.00882691	0.0159331	0.00239331	0.000525121	0	0	0	0	0.0986128	0	0.0259666	0	0.0630787	0	0.00877098	0	0.00360005
Clostridium XlVb	0.00396289	0.0513542	0.0405502	0.0238395	0.00991879	0	0	0	0	0.0111597	0	0.0971158	0	0.081536	0	0.0807673	0	0.0451059
Kingella	0.0117598	0.012206	0.00377522	0.000595647	0	0	0	0	0	0.0316906	0	0.0379696	0	0.0161727	0	0.00425377	0	0
Oscillibacter	0.0105239	0.0210737	0.0240534	0.0266117	0.02957	0	0	0	0	0.0237904	0	0.037364	0	0.0737321	0	0.131088	0	0.109842
Pseudoflavonifractor	0.0150211	0.00825255	0.0102186	0.0222408	0.000723588	0	0	0	0	0.0281637	0	0.0288445	0	0.0654417	0	0.114653	0	0.00496067
Subdoligranulum	0.0588149	0.0200915	0.0297885	0.0116618	0.00678376	0	0	0	0	0.195067	0	0.102447	0	0.138231	0	0.0626783	0	0.0432817
unclassified Bacteroidaceae	0.0796316	0.0118032	0.0302701	0.00174469	0.000308871	0	0	0	0	0.222584	0	0.0303293	0	0.0692713	0	0.00931966	0	0.00211751
unclassified Sphingomonadales	0	0.00294695	0.0109026	0.0280196	0.0473473	0	0	0	0	0	0	0.0129144	0	0.0355546	0	0.0828613	0	0.127106

## Sheet: Table S9
Table S9 Mantel test statistics showing correlation between Bray-Curtis dissimilarity matrices of d140R samples and day 140 RSS portion of the BS samples.
	R	P
d140R vs. d140 BS (RS OTUs only)	0.2851	< 0.001
d140R (RS OTUs + rare taxa OTUs) vs. d140BS (RS OTUs + rare taxa OTUs)	0.2829	< 0.001
d140R vs. d140BS (RS OTUs only), excluding rare OTUs from both matrices	0.285	< 0.001

[truncated: 1 more sheets: Table S10]
